# Supplementary material for: Antibody Biomarkers Associated with Sterile Protection Induced by Controlled Human Malaria Infection under Chloroquine Prophylaxis
Source: mSphere. 2019 Feb 20;4(1):e00027-19. doi: 10.1128/mSphereDirect.00027-19 (PMC6382972; doi:10.1128/mSphereDirect.00027-19)
Supplement: TABLE S1 [file mSphereDirect.00027-19-st001.xlsx]

## Sheet: Targets
Table S1: Plasmodium falciparum proteins printed on the microarray
(a) Gene ID as posted on PlasmoDB (version 38; http://plasmodb.org/plasmo/)
(b) Describes the product of the gene as found on PlasmoDB
(c) These IDs differentiate the repeated/fragments of proteins printed.
(d) Rows show the number individuals responding against a specific protein.
(e) Rows show the number of protected seroprevalent subjects responding against specific protein.
(f) These rows indicate the stage of expression as shown using mass spectrometry
(g) These rows shows the antigens recognized by at least 25% of the subjects in the group.
(h) Protein length.
(i) Indicates the presence and number of transmembrane domains.
(j) Indicates the presence of a signal peptide.
(k) Shows number of exons in the gene.
(l) Shows propotion of subjects recognizing specific antigens.
			[Number of subjects responding]d			[Protected Responders]e			[Recognized by at least 25% of the subjects]g
[Gene ID]a	[Product Description]b	[Unique.ID]c	[Seropositive (n=38)]	[Protected (n=30)]	[Non-Protected (n=8)]	[Low (n=15)]	[Medium+High]	[Expression stage]f	[Protected]	[Non-protected]	[Low-protected Responder]	[Medium+High protected Responder]	[Protein Length]h	[# TM Domains]i	[SignalP Peptide]j	[# Exons in Gene]k	[Seroprevalence]l
PF3D7_0304600	circumsporozoite (CS) protein	PFC0210c	34	28	6	13	15	Sporozoite	+	+	+	+	397	1	YES	1	0.894737
PF3D7_1036400	liver stage antigen 1	PF3D7_1036400.1o2	31	23	8	9	14	No MS data	+	+	+	+	1162	1	YES	1	0.815789
PF3D7_0405300	liver specific protein 2, putative	PF3D7_0405300.iso1.exon1.amp1	27	19	8	5	14	No MS data	+	+	+	+	1964	2	YES	1	0.710526
PF3D7_1121600	exported protein 1	PF3D7_1121600.iso1.exon2.amp1	25	18	7	10	8	Blood Stages	+	+	+	+	162	1	YES	3	0.657895
PF3D7_0206800	merozoite surface protein 2	PFB0300c	24	18	6	6	12	Blood Stages	+	+	+	+	272	0	NO	1	0.631579
PF3D7_0710400	DNA repair protein RAD14, putative	MAL7P1.32	21	17	4	4	13	No MS data	+	+	+	+	365	0	NO	1	0.552632
PF3D7_0630600	conserved protein, unknown function	PF3D7_0630600.2o2	20	14	6	2	12	Sporozoites & Blood Stages	+	+	-	+	935	0	NO	3	0.526316
PF3D7_0908800	mitochondrial carrier protein, putative	PF3D7_0908800.1o2	20	15	5	5	10	Blood Stages	+	+	+	+	590	4	NO	2	0.526316
PF3D7_1329500	conserved Plasmodium protein, unknown function	PF3D7_1329500.iso1.exon3.amp1	20	14	6	4	10	Blood Stages	+	+	+	+	1844	0	NO	3	0.526316
PF3D7_1456700	conserved Plasmodium protein, unknown function	PF14_0540	19	14	5	2	12	Sporozoites & Blood Stages	+	+	-	+	684	0	NO	1	0.5
PF3D7_0417400	conserved Plasmodium protein, unknown function	PF3D7_0417400.iso1.exon1.amp4_seg2	19	16	3	5	11	Sporozoites & Blood Stages	+	+	+	+	6769	2	NO	1	0.5
PF3D7_0906500	arginase	PF3D7_0906500.1o1	19	15	4	5	10	Sporozoites & Blood Stages	+	+	+	+	411	0	NO	1	0.5
PF3D7_1012700	NLI interacting factor-like phosphatase, putative	PF3D7_1012700.e1s1	19	16	3	4	12	Sporozoites & Blood Stages	+	+	+	+	1438	0	NO	3	0.5
PF3D7_1202300	dynein heavy chain, putative	PF3D7_1202300.e31s1	19	14	5	3	11	Sporozoites & Blood Stages	+	+	-	+	5718	0	NO	34	0.5
PF3D7_0320500	nicotinamidase, putative	PF3D7_0320500.1o1	18	13	5	3	10	Blood Stages	+	+	-	+	429	0	NO	1	0.473684
PF3D7_0404600	conserved Plasmodium membrane protein, unknown function	PF3D7_0404600.s5	18	14	4	2	12	Sporozoites & Blood Stages	+	+	-	+	4138	4	NO	1	0.473684
PF3D7_0527200	ubiquitin carboxyl-terminal hydrolase 14	PF3D7_0527200.e2s1	18	14	4	2	12	Sporozoites & Blood Stages	+	+	-	+	605	0	NO	2	0.473684
PF3D7_0532300	Plasmodium exported protein (PHISTb), unknown function	PF3D7_0532300.e2s1	18	14	4	4	10	Blood Stages	+	+	+	+	509	0	NO	2	0.473684
PF3D7_0703700	conserved Plasmodium protein, unknown function	PF3D7_0703700.e1s1	18	14	4	4	10	Blood Stages	+	+	+	+	249	0	NO	1	0.473684
PF3D7_0713900	conserved Plasmodium protein, unknown function	PF3D7_0713900.e1s4	18	14	4	3	11	Blood Stages	+	+	-	+	3569	0	NO	1	0.473684
PF3D7_0911300	cysteine repeat modular protein 1	PF3D7_0911300.e1s2	18	14	4	3	11	Sporozoites & Blood Stages	+	+	-	+	3313	10	YES	2	0.473684
PF3D7_1019300	zinc finger protein, putative	PF3D7_1019300.iso1.exon1.amp2	18	14	4	2	12	Blood Stages	+	+	-	+	1762	0	NO	3	0.473684
PF3D7_1233400	conserved Plasmodium membrane protein, unknown function	PF3D7_1233400.1o4	18	14	4	4	10	Blood Stages	+	+	+	+	616	6	NO	4	0.473684
PF3D7_1473100	GTPase-activating protein, putative	PF3D7_1473100.e2s1	18	13	5	3	10	Blood Stages	+	+	-	+	592	0	NO	2	0.473684
PF3D7_0308000	DNA polymerase delta small subunit, putative	PF3D7_0308000.1o1	17	12	5	3	9	Blood Stages	+	+	-	+	498	0	NO	1	0.447368
PF3D7_0503900	conserved Plasmodium protein, unknown function	PF3D7_0503900.2o2	17	14	3	3	11	Blood Stages	+	+	-	+	662	1	NO	2	0.447368
PF3D7_0610200	RNA-binding protein 25, putative	PF3D7_0610200.1o1	17	13	4	4	9	Sporozoites & Blood Stages	+	+	+	+	960	0	NO	1	0.447368
PF3D7_1128500	conserved protein, unknown function	PF3D7_1128500.1o1	17	13	4	5	8	No MS data	+	+	+	+	718	0	NO	1	0.447368
PF3D7_1206900	conserved Plasmodium protein, unknown function	PF3D7_1206900.4o4	17	14	3	5	9	Sporozoites & Blood Stages	+	+	+	+	657	0	NO	4	0.447368
PF3D7_1342900	AP2 domain transcription factor, putative	PF3D7_1342900.iso1.exon1.amp3	17	13	4	4	9	Sporozoites & Blood Stages	+	+	+	+	3858	0	NO	1	0.447368
PF3D7_1346400	conserved Plasmodium protein, unknown function	PF3D7_1346400.e1s1	17	16	1	4	12	Sporozoites & Blood Stages	+	-	+	+	5988	0	NO	1	0.447368
PF3D7_1426800	conserved Plasmodium protein, unknown function	PF3D7_1426800.iso1.exon1.amp1	17	14	3	3	11	Blood Stages	+	+	-	+	2082	0	NO	2	0.447368
PF3D7_1434500	dynein-related AAA-type ATPase, putative	PF3D7_1434500.e2s2	17	13	4	2	11	Sporozoites & Blood Stages	+	+	-	+	8105	9	NO	1	0.447368
PF3D7_1468100	conserved Plasmodium protein, unknown function	PF3D7_1468100.e2s1	17	14	3	4	10	Sporozoites & Blood Stages	+	+	+	+	2558	0	NO	2	0.447368
PF3D7_1470100	conserved Plasmodium protein, unknown function	PF3D7_1470100.e1s2	17	14	3	4	10	Sporozoites & Blood Stages	+	+	+	+	2454	1	NO	2	0.447368
PF3D7_0108300	conserved Plasmodium protein, unknown function	PF3D7_0108300.s1	16	13	3	2	11	Sporozoites & Blood Stages	+	+	-	+	2221	0	NO	1	0.421053
PF3D7_0300100	erythrocyte membrane protein 1, PfEMP1	PF3D7_0300100.iso1.exon2.amp1	16	9	7	3	6	Blood Stages	+	+	-	+	2209	0	NO	2	0.421053
PF3D7_0305500	conserved Plasmodium protein, unknown function	PF3D7_0305500.e1s3	16	12	4	2	10	Sporozoites & Blood Stages	+	+	-	+	3933	0	NO	1	0.421053
PF3D7_0306200	activator of Hsp90 ATPase	PF3D7_0306200.5o5	16	12	4	4	8	Sporozoites & Blood Stages	+	+	+	+	349	0	NO	5	0.421053
PF3D7_0405300	liver specific protein 2, putative	PF3D7_0405300.iso1.exon1.amp2	16	9	7	2	7	No MS data	+	+	-	+	1964	2	YES	1	0.421053
PF3D7_0422100	transmembrane emp24 domain-containing protein, putative	PF3D7_0422100 (renamed)	16	14	2	2	12	Sporozoites & Blood Stages	+	+	-	+	385	2	YES	1	0.421053
PF3D7_0510100	conserved Plasmodium protein, unknown function	PF3D7_0510100.iso1.exon1.amp3	16	11	5	3	8	Sporozoites & Blood Stages	+	+	-	+	2535	0	NO	1	0.421053
PF3D7_0526200	ADP-ribosylation factor GTPase-activating protein, putative	PF3D7_0526200.iso2.exon7.amp1	16	13	3	2	11	Sporozoites & Blood Stages	+	+	-	+	506	0	NO	7	0.421053
PF3D7_0604500	conserved Plasmodium protein, unknown function	PF3D7_0604500.iso1.exon1.amp2	16	14	2	4	10	Sporozoites & Blood Stages	+	+	+	+	2874	0	NO	4	0.421053
PF3D7_0609000	conserved Plasmodium protein, unknown function	PF3D7_0609000.iso1.exon1.amp2	16	13	3	4	9	Sporozoites & Blood Stages	+	+	+	+	6077	0	NO	1	0.421053
PF3D7_0614700	conserved Plasmodium protein, unknown function	PF3D7_0614700.1o2	16	12	4	1	11	Blood Stages	+	+	-	+	604	0	NO	2	0.421053
PF3D7_0716300	conserved Plasmodium protein, unknown function	PF3D7_0716300.e1s1	16	13	3	1	12	Sporozoites & Blood Stages	+	+	-	+	522	0	YES	2	0.421053
PF3D7_0902200	serine/threonine protein kinase, FIKK family	PF3D7_0902200.2o3	16	12	4	3	9	Sporozoites & Blood Stages	+	+	-	+	633	0	YES	3	0.421053
PF3D7_1014100	merozoite surface protein MSA180, putative	PF3D7_1014100.s2	16	10	6	0	10	Sporozoites & Blood Stages	+	+	-	+	1455	0	YES	1	0.421053
PF3D7_1036400	liver stage antigen 1	PF3D7_1036400.e2s2	16	11	5	4	7	No MS data	+	+	+	+	1162	1	YES	1	0.421053
PF3D7_1036500	probable protein, unknown function	PF3D7_1036500.1o1	16	12	4	2	10	No MS data	+	+	-	+	555	0	NO	1	0.421053
PF3D7_1133200	conserved Plasmodium protein, unknown function	PF3D7_1133200.e1s2	16	12	4	4	8	Blood Stages	+	+	+	+	2072	0	NO	2	0.421053
PF3D7_1346400	conserved Plasmodium protein, unknown function	PF3D7_1346400.e1s3	16	11	5	3	8	Sporozoites & Blood Stages	+	+	-	+	5988	0	NO	1	0.421053
PF3D7_1373500	erythrocyte membrane protein 1, PfEMP1	PF3D7_1373500.iso1.exon1.amp1	16	9	7	2	7	Blood Stages	+	+	-	+	2223	0	NO	2	0.421053
PF3D7_1447800	calponin homology domain-containing protein, putative	PF3D7_1447800.e1s1	16	12	4	2	10	Sporozoites & Blood Stages	+	+	-	+	1986	0	NO	1	0.421053
PF3D7_1459600	conserved Plasmodium protein, unknown function	PF3D7_1459600.iso1.exon2.amp1	16	12	4	2	10	Sporozoites & Blood Stages	+	+	-	+	801	0	NO	2	0.421053
PF3D7_0315400	conserved Plasmodium protein, unknown function	PF3D7_0315400.1o1	15	12	3	2	10	Sporozoites & Blood Stages	+	+	-	+	256	1	YES	1	0.394737
PF3D7_0410800	conserved Plasmodium protein, unknown function	PF3D7_0410800.iso1.exon1.amp2	15	11	4	0	11	Sporozoites & Blood Stages	+	+	-	+	1298	0	NO	1	0.394737
PF3D7_0620400	merozoite surface protein 10	PF3D7_0620400.1o1	15	12	3	2	10	Sporozoites & Blood Stages	+	+	-	+	525	2	YES	1	0.394737
PF3D7_0711200	conserved Plasmodium protein, unknown function	PF3D7_0711200.iso1.exon1.amp1	15	12	3	3	9	No MS data	+	+	-	+	1000	0	NO	1	0.394737
PF3D7_0712400	erythrocyte membrane protein 1, PfEMP1	PF3D7_0712400.iso1.exon1.amp1	15	9	6	3	6	Sporozoites & Blood Stages	+	+	-	+	2064	0	NO	2	0.394737
PF3D7_0719700	40S ribosomal protein S10, putative	PF3D7_0719700 (renamed)	15	11	4	1	10	Sporozoites & Blood Stages	+	+	-	+	137	0	NO	3	0.394737
PF3D7_0803400	DNA repair and recombination protein RAD54, putative	PF3D7_0803400.iso1.exon1.amp1	15	13	2	2	11	Sporozoites & Blood Stages	+	+	-	+	1239	0	NO	1	0.394737
PF3D7_1014600	transcriptional coactivator ADA2	PF3D7_1014600 (renamed, has duplicates)	15	12	3	0	12	Sporozoites & Blood Stages	+	+	-	+	2578	1	NO	1	0.394737
PF3D7_1212900	bromodomain protein 2, putative	PF3D7_1212900.e1s1	15	12	3	2	10	Sporozoites & Blood Stages	+	+	-	+	1088	0	NO	1	0.394737
PF3D7_1215900	serpentine receptor, putative	PF3D7_1215900.1o1	15	12	3	2	10	Sporozoites & Blood Stages	+	+	-	+	655	8	YES	1	0.394737
PF3D7_1233200	conserved Plasmodium protein, unknown function	PF3D7_1233200.iso2.exon1.amp2_seg2	15	12	3	3	9	Blood Stages	+	+	-	+	3238	0	NO	3	0.394737
PF3D7_1317200	AP2 domain transcription factor, putative	PF3D7_1317200.iso1.exon1.amp1	15	11	4	2	9	No MS data	+	+	-	+	2672	0	NO	1	0.394737
PF3D7_1325900	conserved Plasmodium protein, unknown function	PF3D7_1325900.e1s1	15	11	4	1	10	Sporozoites & Blood Stages	+	+	-	+	2756	0	NO	2	0.394737
PF3D7_1418100	liver specific protein 1, putative	PF3D7_1418100.s3	15	12	3	2	10	Sporozoites & Blood Stages	+	+	-	+	3597	0	NO	1	0.394737
PF3D7_1448300	conserved Plasmodium protein, unknown function	PF3D7_1448300.s1	15	10	5	1	9	Sporozoites & Blood Stages	+	+	-	+	1641	0	NO	1	0.394737
PF3D7_0206200	pantothenate transporter	PF3D7_0206200.1o1	14	11	3	1	10	Sporozoites & Blood Stages	+	+	-	+	565	11	NO	1	0.368421
PF3D7_0310200	phd finger protein, putative	PF3D7_0310200.e1s3	14	12	2	0	12	Blood Stages	+	+	-	+	4550	1	NO	1	0.368421
PF3D7_0604100	AP2 domain transcription factor	PF3D7_0604100.iso1.exon1.amp2	14	11	3	2	9	Blood Stages	+	+	-	+	1979	0	NO	1	0.368421
PF3D7_0604500	conserved Plasmodium protein, unknown function	PF3D7_0604500.iso1.exon1.amp3	14	11	3	1	10	Sporozoites & Blood Stages	+	+	-	+	2874	0	NO	4	0.368421
PF3D7_0606500	polypyrimidine tract-binding protein, putative	PF3D7_0606500.iso1.exon5.amp1	14	11	3	1	10	Blood Stages	+	+	-	+	663	0	NO	5	0.368421
PF3D7_0607600	spindle assembly abnormal protein 6, putative	PF3D7_0607600.1o5	14	11	3	0	11	Blood Stages	+	+	-	+	861	0	NO	5	0.368421
PF3D7_0611800	conserved Plasmodium protein, unknown function	PF3D7_0611800.iso1.exon5.amp3	14	11	3	5	6	Sporozoites & Blood Stages	+	+	+	+	3248	0	NO	5	0.368421
PF3D7_0620200	conserved Plasmodium protein, unknown function	PF3D7_0620200.1o1	14	11	3	0	11	No MS data	+	+	-	+	323	1	YES	1	0.368421
PF3D7_0930300	merozoite surface protein 1	PF3D7_0930300.s2	14	9	5	3	6	Sporozoites & Blood Stages	+	+	-	+	1720	1	YES	1	0.368421
PF3D7_1007700	AP2 domain transcription factor AP2-I	PF3D7_1007700.e1s1	14	12	2	2	10	Sporozoites & Blood Stages	+	+	-	+	1597	0	NO	1	0.368421
PF3D7_1007700	AP2 domain transcription factor AP2-I	PF3D7_1007700.e1s2	14	14	0	4	10	Sporozoites & Blood Stages	+	-	+	+	1597	0	NO	1	0.368421
PF3D7_1035300	glutamate-rich protein GLURP	PF3D7_1035300.iso1.exon1.amp2	14	8	6	1	7	Sporozoites & Blood Stages	+	+	-	+	1233	0	YES	1	0.368421
PF3D7_1103800	CCR4-NOT transcription complex subunit 1, putative	PF3D7_1103800.e1s1	14	12	2	2	10	Sporozoites & Blood Stages	+	+	-	+	3371	4	NO	1	0.368421
PF3D7_1122900	dynein heavy chain, putative	PF3D7_1122900.e2s2	14	12	2	1	11	Sporozoites & Blood Stages	+	+	-	+	5251	0	NO	3	0.368421
PF3D7_1138400	guanylyl cyclase	PF3D7_1138400.e1s4	14	10	4	0	10	Sporozoites & Blood Stages	+	+	-	+	4226	19	NO	1	0.368421
PF3D7_1139300	AP2 domain transcription factor, putative	PF3D7_1139300.e2s3	14	11	3	0	11	Blood Stages	+	+	-	+	2653	0	NO	3	0.368421
PF3D7_1222600	AP2 domain transcription factor AP2-G	PF3D7_1222600 (renamed, has duplicates)	14	11	3	1	10	Sporozoites & Blood Stages	+	+	-	+	2432	0	NO	1	0.368421
PF3D7_1232000	phenylalanine--tRNA ligase	PF3D7_1232000.1o2	14	12	2	3	9	No MS data	+	+	-	+	556	0	YES	2	0.368421
PF3D7_1236100	clustered-asparagine-rich protein	PF3D7_1236100.e2s1	14	11	3	1	10	Sporozoites & Blood Stages	+	+	-	+	445	0	NO	1	0.368421
PF3D7_1312900	eukaryotic translation initation factor 4 gamma	PF3D7_1312900.iso1.exon3.amp2	14	12	2	1	11	Sporozoites & Blood Stages	+	+	-	+	1255	0	NO	3	0.368421
PF3D7_1435700	ataxin-2 like protein, putative	PF3D7_1435700.1.e9s1	14	12	2	1	11	Blood Stages	+	+	-	+	908	0	NO	10	0.368421
PF3D7_1441700	mitochondrial inner membrane protease ATP23, putative	PF3D7_1441700.iso1.exon1.amp1	14	11	3	1	10	Sporozoites & Blood Stages	+	+	-	+	458	0	NO	1	0.368421
PF3D7_1448000	U3 small nucleolar RNA-associated protein 12, putative	PF3D7_1448000.e2s2	14	10	4	1	9	Sporozoites & Blood Stages	+	+	-	+	1275	0	NO	2	0.368421
PF3D7_1472100	protein transport protein YIP1, putative	PF3D7_1472100.1o6	14	10	4	1	9	Blood Stages	+	+	-	+	314	5	NO	6	0.368421
PF3D7_0210200	conserved Plasmodium protein, unknown function	PF3D7_0210200.iso1.exon2.amp2_seg1	13	9	4	2	7	Sporozoites & Blood Stages	+	+	-	+	2588	0	NO	2	0.342105
PF3D7_0407000	conserved Plasmodium protein, unknown function	PF3D7_0407000.1o1	13	12	1	1	11	Blood Stages	+	-	-	+	405	1	NO	1	0.342105
PF3D7_0420300	AP2 domain transcription factor, putative	PF3D7_0420300.iso1.exon1.amp3	13	12	1	1	11	Sporozoites & Blood Stages	+	-	-	+	3473	0	NO	1	0.342105
PF3D7_0502400	merozoite surface protein 8	PF3D7_0502400.1o1	13	10	3	1	9	Sporozoites & Blood Stages	+	+	-	+	597	1	YES	1	0.342105
PF3D7_0511600	apical rhoptry neck protein	PF3D7_0511600.1o1	13	7	6	1	6	Sporozoites & Blood Stages	-	+	-	+	208	1	YES	1	0.342105
PF3D7_0726600	conserved Plasmodium protein, unknown function	PF3D7_0726600.1o2	13	10	3	0	10	Blood Stages	+	+	-	+	688	0	NO	2	0.342105
PF3D7_0731200	Plasmodium exported protein, unknown function	PF3D7_0731200.2o2	13	9	4	2	7	No MS data	+	+	-	+	309	2	NO	2	0.342105
PF3D7_0826100	HECT-like E3 ubiquitin ligase, putative	PF3D7_0826100.s8	13	10	3	1	9	Sporozoites & Blood Stages	+	+	-	+	8591	2	NO	1	0.342105
PF3D7_0827800	SET domain protein, putative	PF3D7_0827800.e1s3	13	12	1	2	10	Sporozoites & Blood Stages	+	-	-	+	2399	0	NO	1	0.342105
PF3D7_0906200	conserved Plasmodium protein, unknown function	PF3D7_0906200.1o1	13	11	2	2	9	Sporozoite	+	+	-	+	578	1	YES	1	0.342105
PF3D7_0922100	ubiquitin-like protein, putative	PF3D7_0922100.e1s2	13	12	1	2	10	Sporozoites & Blood Stages	+	-	-	+	1542	2	NO	3	0.342105
PF3D7_1015500	conserved Plasmodium protein, unknown function	PF3D7_1015500.1o1	13	10	3	1	9	No MS data	+	+	-	+	615	0	NO	1	0.342105
PF3D7_1121800	peptidase M16, putative	PF3D7_1121800.s1	13	8	5	3	5	Sporozoites & Blood Stages	+	+	-	+	2024	0	YES	1	0.342105
PF3D7_1123000	conserved Plasmodium protein, unknown function	PF3D7_1123000.iso1.exon1.amp3	13	11	2	0	11	Sporozoites & Blood Stages	+	+	-	+	2467	0	NO	1	0.342105
PF3D7_1123500	conserved Plasmodium protein, unknown function	PF3D7_1123500.iso1.exon1.amp1	13	10	3	3	7	Sporozoites & Blood Stages	+	+	-	+	1336	2	YES	1	0.342105
PF3D7_1124300	conserved Plasmodium protein, unknown function	PF3D7_1124300.1o3	13	10	3	2	8	Sporozoites & Blood Stages	+	+	-	+	525	0	NO	3	0.342105
PF3D7_1205500	zinc finger protein, putative	PF3D7_1205500.e1s1	13	11	2	1	10	Blood Stages	+	+	-	+	1785	0	NO	1	0.342105
PF3D7_1212700	eukaryotic translation initiation factor 3 subunit A, putative	PF3D7_1212700.s1	13	11	2	1	10	Sporozoites & Blood Stages	+	+	-	+	1377	0	NO	1	0.342105
PF3D7_1358600	zinc finger protein, putative	PF3D7_1358600.iso1.exon1.amp1	13	11	2	0	11	Sporozoites & Blood Stages	+	+	-	+	1005	0	NO	1	0.342105
PF3D7_1436300	translocon component PTEX150	PF3D7_1436300.e1s1	13	9	4	1	8	Sporozoites & Blood Stages	+	+	-	+	993	0	YES	1	0.342105
PF3D7_1464500	conserved Plasmodium membrane protein, unknown function	PF3D7_1464500.iso1.exon1.amp1_seg2	13	9	4	2	7	Sporozoites & Blood Stages	+	+	-	+	3251	4	NO	5	0.342105
PF3D7_0532100	early transcribed membrane protein 5	PFE1590w	13	8	5	4	4	Blood Stages	+	+	+	+	181	1	YES	1	0.342105
PF3D7_0324900	erythrocyte membrane protein 1, PfEMP1	PF3D7_0324900.iso1.exon1.amp1	12	7	5	1	6	Sporozoites & Blood Stages	-	+	-	+	2169	0	NO	2	0.315789
PF3D7_0401000	rifin	PF3D7_0401000.iso1.exon1.amp1	12	8	4	3	5	No MS data	+	+	-	+	309	1	YES	2	0.315789
PF3D7_0420300	AP2 domain transcription factor, putative	PF3D7_0420300.iso1.exon1.amp1	12	10	2	2	8	Sporozoites & Blood Stages	+	+	-	+	3473	0	NO	1	0.315789
PF3D7_0523800	transporter, putative	PF3D7_0523800.1o1	12	9	3	0	9	Blood Stages	+	+	-	+	684	11	NO	1	0.315789
PF3D7_0618700	trafficking protein particle complex subunit 6A, putative	PF3D7_0618700.1o2	12	9	3	1	8	Blood Stages	+	+	-	+	284	1	NO	2	0.315789
PF3D7_0628100	HECT-domain (ubiquitin-transferase), putative	PF3D7_0628100.iso1.exon1.amp9	12	9	3	1	8	Sporozoites & Blood Stages	+	+	-	+	10287	2	NO	1	0.315789
PF3D7_0629700	SET domain protein, putative	PF3D7_0629700.s3 (renamed)	12	9	3	1	8	Sporozoites & Blood Stages	+	+	-	+	6753	0	NO	6	0.315789
PF3D7_0700100	erythrocyte membrane protein 1, PfEMP1	PF3D7_0700100.iso1.exon3.amp1	12	6	6	2	4	No MS data	-	+	-	+	2286	0	NO	2	0.315789
PF3D7_0703500	erythrocyte membrane-associated antigen	PF3D7_0703500.e2s2	12	10	2	1	9	Sporozoites & Blood Stages	+	+	-	+	2299	0	NO	1	0.315789
PF3D7_0705500	inositol-phosphate phosphatase, putative	PF3D7_0705500.iso1.exon2.amp2	12	10	2	1	9	Sporozoites & Blood Stages	+	+	-	+	2814	0	NO	2	0.315789
PF3D7_0707700	E3 ubiquitin-protein ligase, putative	PF3D7_0707700.1o1	12	9	3	1	8	Sporozoites & Blood Stages	+	+	-	+	961	0	NO	1	0.315789
PF3D7_0711200	conserved Plasmodium protein, unknown function	PF3D7_0711200.iso1.exon1.amp2	12	9	3	2	7	No MS data	+	+	-	+	1000	0	NO	1	0.315789
PF3D7_0826100	HECT-like E3 ubiquitin ligase, putative	PF3D7_0826100.s2	12	10	2	2	8	Sporozoites & Blood Stages	+	+	-	+	8591	2	NO	1	0.315789
PF3D7_0900100	erythrocyte membrane protein 1, PfEMP1	PF3D7_0900100.iso1.exon2.amp1	12	6	6	2	4	Sporozoite	-	+	-	+	2270	0	NO	2	0.315789
PF3D7_0903300	conserved Plasmodium membrane protein, unknown function	PF3D7_0903300.iso1.exon1.amp4	12	10	2	1	9	Blood Stages	+	+	-	+	3203	6	NO	1	0.315789
PF3D7_0909700	FHA domain protein, putative	PF3D7_0909700.iso1.exon1.amp1	12	9	3	2	7	Sporozoites & Blood Stages	+	+	-	+	1036	0	NO	1	0.315789
PF3D7_0911900	falstatin	PF3D7_0911900.2o2	12	9	3	4	5	Sporozoites & Blood Stages	+	+	+	+	413	0	YES	2	0.315789
PF3D7_1000100	erythrocyte membrane protein 1, PfEMP1	PF3D7_1000100.iso1.exon2.amp1	12	5	7	1	4	Blood Stages	-	+	-	+	2241	0	NO	2	0.315789
PF3D7_1018300	conserved Plasmodium protein, unknown function	PF3D7_1018300.e1s1	12	11	1	1	10	Blood Stages	+	-	-	+	1015	2	YES	1	0.315789
PF3D7_1125400	mitochondrial import inner membrane translocase subunit TIM44, putative	PF3D7_1125400.2o2	12	9	3	2	7	Blood Stages	+	+	-	+	470	0	NO	2	0.315789
PF3D7_1210600	conserved Plasmodium protein, unknown function	PF3D7_1210600.iso1.exon1.amp1	12	9	3	2	7	Sporozoites & Blood Stages	+	+	-	+	1065	0	NO	1	0.315789
PF3D7_1219100	clathrin heavy chain, putative	PF3D7_1219100.e1s1	12	9	3	0	9	Sporozoites & Blood Stages	+	+	-	+	1997	0	NO	1	0.315789
PF3D7_1233200	conserved Plasmodium protein, unknown function	PF3D7_1233200.iso2.exon1.amp3_seg1	12	10	2	2	8	Blood Stages	+	+	-	+	3238	0	NO	3	0.315789
PF3D7_1244400	RNA-binding protein, putative	PF3D7_1244400.iso1.exon1.amp2	12	10	2	2	8	Sporozoite	+	+	-	+	1335	1	YES	2	0.315789
PF3D7_1310800	conserved Plasmodium protein, unknown function	PF3D7_1310800.iso1.exon3.amp2	12	10	2	1	9	Sporozoites & Blood Stages	+	+	-	+	1385	0	NO	3	0.315789
PF3D7_1346400	conserved Plasmodium protein, unknown function	PF3D7_1346400.e1s4	12	10	2	1	9	Sporozoites & Blood Stages	+	+	-	+	5988	0	NO	1	0.315789
PF3D7_1347900	conserved Plasmodium protein, unknown function	PF3D7_1347900.iso1.exon3.amp2	12	10	2	1	9	Blood Stages	+	+	-	+	1847	0	NO	3	0.315789
PF3D7_1358600	zinc finger protein, putative	PF3D7_1358600.iso1.exon1.amp2	12	10	2	1	9	Sporozoites & Blood Stages	+	+	-	+	1005	0	NO	1	0.315789
PF3D7_1409800	CUGBP Elav-like family member 2, putative	PF3D7_1409800.e1s1	12	10	2	0	10	Sporozoites & Blood Stages	+	+	-	+	514	0	NO	1	0.315789
PF3D7_1411600	GTP-binding protein, putative	PF3D7_1411600.1o1	12	10	2	0	10	No MS data	+	+	-	+	658	1	YES	1	0.315789
PF3D7_1417200	NOT family protein, putative	PF3D7_1417200.e1s3	12	10	2	0	10	Sporozoites & Blood Stages	+	+	-	+	4466	0	NO	2	0.315789
PF3D7_1420700	surface protein P113	PF3D7_1420700.e1	12	9	3	2	7	Sporozoites & Blood Stages	+	+	-	+	969	1	YES	2	0.315789
PF3D7_1423700	conserved Plasmodium protein, unknown function	PF3D7_1423700.e1s1	12	10	2	1	9	Sporozoites & Blood Stages	+	+	-	+	1558	0	NO	1	0.315789
PF3D7_0302900	exportin-1, putative	PF3D7_0302900.e1s2	11	10	1	1	9	Sporozoites & Blood Stages	+	-	-	+	1254	0	NO	3	0.289474
PF3D7_0317500	kinesin-5	PF3D7_0317500.iso1.exon1.amp1	11	9	2	1	8	Blood Stages	+	+	-	+	1619	0	NO	2	0.289474
PF3D7_0322100	mRNA-capping enzyme subunit beta	PF3D7_0322100.1o1	11	8	3	0	8	Blood Stages	+	+	-	+	591	0	NO	1	0.289474
PF3D7_0323800	conserved Plasmodium protein, unknown function	PF3D7_0323800.e2s1	11	10	1	0	10	Sporozoites & Blood Stages	+	-	-	+	977	0	NO	1	0.289474
PF3D7_0412000	LITAF-like zinc finger protein, putative	PF3D7_0412000.1o1	11	9	2	1	8	Blood Stages	+	+	-	+	778	2	NO	1	0.289474
PF3D7_0416400	histone acetyltransferase, putative	PF3D7_0416400.iso1.exon2.amp1	11	10	1	1	9	Sporozoites & Blood Stages	+	-	-	+	1259	0	NO	4	0.289474
PF3D7_0502700	conserved Plasmodium protein, unknown function	PF3D7_0502700.iso1.exon2.amp1	11	9	2	2	7	No MS data	+	+	-	+	395	0	NO	2	0.289474
PF3D7_0520800	conserved Plasmodium protein, unknown function	PF3D7_0520800.iso1.exon1.amp3	11	8	3	0	8	Blood Stages	+	+	-	+	2054	0	YES	1	0.289474
PF3D7_0526600	conserved Plasmodium protein, unknown function	PF3D7_0526600.iso1.exon1.amp4	11	9	2	3	6	Blood Stages	+	+	-	+	4524	0	NO	1	0.289474
PF3D7_0527900	ATP-dependent RNA helicase DDX41, putative	PF3D7_0527900.1o1	11	10	1	0	10	Sporozoites & Blood Stages	+	-	-	+	665	0	NO	1	0.289474
PF3D7_0726100	Plasmodium exported protein, unknown function	PF3D7_0726100.2o2	11	9	2	2	7	Blood Stages	+	+	-	+	803	2	NO	2	0.289474
PF3D7_0730300	AP2 domain transcription factor AP2-L, putative	PF3D7_0730300.e1s2	11	8	3	0	8	Sporozoites & Blood Stages	+	+	-	+	1331	0	NO	1	0.289474
PF3D7_0812100	conserved protein, unknown function	PF3D7_0812100.e1s1	11	10	1	0	10	Sporozoites & Blood Stages	+	-	-	+	2651	2	NO	1	0.289474
PF3D7_1003400	conserved Plasmodium protein, unknown function	PF3D7_1003400.iso1.exon1.amp3_seg2	11	9	2	2	7	Sporozoites & Blood Stages	+	+	-	+	2050	1	NO	1	0.289474
PF3D7_1008100	zinc finger protein, putative	PF3D7_1008100.s3	11	8	3	1	7	Sporozoites & Blood Stages	+	+	-	+	3853	0	NO	1	0.289474
PF3D7_1119700	conserved Plasmodium protein, unknown function	PF3D7_1119700.iso1.exon1.amp1	11	9	2	1	8	Blood Stages	+	+	-	+	352	0	NO	1	0.289474
PF3D7_1122500	conserved Plasmodium protein, unknown function	PF3D7_1122500.iso1.exon1.amp2	11	9	2	1	8	Sporozoites & Blood Stages	+	+	-	+	1956	0	NO	1	0.289474
PF3D7_1136200	conserved Plasmodium protein, unknown function	PF3D7_1136200.1o5	11	10	1	1	9	Blood Stages	+	-	-	+	679	0	YES	5	0.289474
PF3D7_1142100	conserved Plasmodium protein, unknown function	PF3D7_1142100.e1s1	11	8	3	1	7	Sporozoites & Blood Stages	+	+	-	+	2738	0	NO	1	0.289474
PF3D7_1205500	zinc finger protein, putative	PF3D7_1205500.e1s2	11	10	1	1	9	Blood Stages	+	-	-	+	1785	0	NO	1	0.289474
PF3D7_1209400	cytosolic iron-sulfur protein assembly protein 1, putative	PF3D7_1209400.e1s1	11	8	3	1	7	Sporozoites & Blood Stages	+	+	-	+	792	0	NO	1	0.289474
PF3D7_1240900	erythrocyte membrane protein 1, PfEMP1	PF3D7_1240900.iso1.exon3.amp1	11	5	6	1	4	Blood Stages	-	+	-	+	2287	0	NO	2	0.289474
PF3D7_1248700	conserved Plasmodium protein, unknown function	PF3D7_1248700.s2	11	9	2	1	8	Sporozoites & Blood Stages	+	+	-	+	1989	0	NO	1	0.289474
PF3D7_1249800	THO complex subunit 2, putative	PF3D7_1249800.e1s3	11	9	2	1	8	Sporozoites & Blood Stages	+	+	-	+	2932	2	NO	5	0.289474
PF3D7_1252800	Plasmodium exported protein (PHISTb), unknown function	PF3D7_1252800.2o2	11	7	4	2	5	Blood Stages	-	+	-	+	626	1	NO	2	0.289474
PF3D7_1308200	carbamoyl phosphate synthetase	PF3D7_1308200.e2s1	11	11	0	1	10	Sporozoites & Blood Stages	+	-	-	+	2375	0	NO	2	0.289474
PF3D7_1329100	myosin F, putative	PF3D7_1329100.e3s3	11	10	1	0	10	Sporozoites & Blood Stages	+	-	-	+	2160	0	NO	4	0.289474
PF3D7_1335600	conserved Plasmodium protein, unknown function	PF3D7_1335600.e2	11	9	2	1	8	No MS data	+	+	-	+	411	0	NO	2	0.289474
PF3D7_1362500	exonuclease, putative	PF3D7_1362500.iso1.exon2.amp1	11	9	2	0	9	Blood Stages	+	+	-	+	713	0	NO	2	0.289474
PF3D7_1406400	pentatricopeptide repeat domain-containing protein, putative	PF3D7_1406400.1o1	11	10	1	0	10	No MS data	+	-	-	+	608	0	YES	1	0.289474
PF3D7_1410400	rhoptry-associated protein 1	PF3D7_1410400.e1s1	11	6	5	1	5	Sporozoites & Blood Stages	-	+	-	+	782	0	YES	1	0.289474
PF3D7_1420300	DNL-type zinc finger protein	PF3D7_1420300.1o1	11	10	1	1	9	Blood Stages	+	-	-	+	302	0	NO	1	0.289474
PF3D7_1431300	large subunit GTPase 1, putative	PF3D7_1431300.e1s1	11	10	1	1	9	Sporozoites & Blood Stages	+	-	-	+	833	0	NO	2	0.289474
PF3D7_1448700	conserved Plasmodium protein, unknown function	PF3D7_1448700.1o1	11	9	2	0	9	Sporozoites & Blood Stages	+	+	-	+	333	0	NO	1	0.289474
PF3D7_1453900	conserved Plasmodium protein, unknown function	PF3D7_1453900.1o1	11	9	2	1	8	Blood Stages	+	+	-	+	961	0	NO	1	0.289474
PF3D7_1459100	GTP-binding protein, putative	PF3D7_1459100.1o1	11	8	3	1	7	No MS data	+	+	-	+	797	1	NO	1	0.289474
PF3D7_1472300	conserved Plasmodium membrane protein, unknown function	PF3D7_1472300.2o9	11	9	2	0	9	Sporozoites & Blood Stages	+	+	-	+	535	7	YES	9	0.289474
PF3D7_0108300	conserved Plasmodium protein, unknown function	PF3D7_0108300.s2	10	8	2	0	8	Sporozoites & Blood Stages	+	+	-	+	2221	0	NO	1	0.263158
PF3D7_0207000	merozoite surface protein 4	PF3D7_0207000.e1	10	6	4	3	3	Blood Stages	-	+	-	-	272	2	NO	2	0.263158
PF3D7_0301700	Plasmodium exported protein, unknown function	PF3D7_0301700.e2s1	10	8	2	1	7	Sporozoites & Blood Stages	+	+	-	+	317	2	NO	2	0.263158
PF3D7_0302500	cytoadherence linked asexual protein 3.1	PF3D7_0302500.e1s1	10	6	4	3	3	Sporozoites & Blood Stages	-	+	-	-	1417	0	YES	9	0.263158
PF3D7_0310500	ATP-dependent RNA helicase DHX57, putative	PF3D7_0310500.e1s2	10	8	2	1	7	Sporozoites & Blood Stages	+	+	-	+	2269	0	NO	1	0.263158
PF3D7_0404600	conserved Plasmodium membrane protein, unknown function	PF3D7_0404600.s3	10	9	1	0	9	Sporozoites & Blood Stages	+	-	-	+	4138	4	NO	1	0.263158
PF3D7_0405700	lysine decarboxylase, putative	PF3D7_0405700.iso1.exon1.amp1	10	9	1	0	9	Sporozoites & Blood Stages	+	-	-	+	2415	0	NO	1	0.263158
PF3D7_0410800	conserved Plasmodium protein, unknown function	PF3D7_0410800.iso1.exon1.amp1	10	8	2	1	7	Sporozoites & Blood Stages	+	+	-	+	1298	0	NO	1	0.263158
PF3D7_0414700	GTP-binding protein, putative	PF3D7_0414700.1o1	10	7	3	0	7	Sporozoites & Blood Stages	-	+	-	+	631	0	YES	1	0.263158
PF3D7_0424600	Plasmodium exported protein (PHISTb), unknown function	PF3D7_0424600.e2s1	10	7	3	0	7	Blood Stages	-	+	-	+	309	0	NO	2	0.263158
PF3D7_0424800	Plasmodium exported protein (PHISTb), unknown function	PF3D7_0424800.2o2	10	8	2	2	6	No MS data	+	+	-	+	314	0	NO	2	0.263158
PF3D7_0528300	conserved Plasmodium protein, unknown function	PF3D7_0528300.1o1	10	7	3	2	5	No MS data	-	+	-	+	496	0	NO	1	0.263158
PF3D7_0609000	conserved Plasmodium protein, unknown function	PF3D7_0609000.iso1.exon1.amp1	10	8	2	1	7	Sporozoites & Blood Stages	+	+	-	+	6077	0	NO	1	0.263158
PF3D7_0620500	cleavage stimulation factor subunit 1, putative	PF3D7_0620500.1o1	10	9	1	1	8	Sporozoites & Blood Stages	+	-	-	+	650	0	NO	1	0.263158
PF3D7_0622800	leucine--tRNA ligase, putative	PF3D7_0622800.s1 (renamed)	10	8	2	0	8	Sporozoites & Blood Stages	+	+	-	+	1447	0	NO	1	0.263158
PF3D7_0704600	E3 ubiquitin-protein ligase	PF3D7_0704600.iso1.exon5.amp3_seg1	10	7	3	1	6	Sporozoites & Blood Stages	-	+	-	+	3893	4	NO	8	0.263158
PF3D7_0808200	plasmepsin X	PF3D7_0808200.e1s1	10	6	4	1	5	Sporozoites & Blood Stages	-	+	-	+	573	0	YES	1	0.263158
PF3D7_0906300	Maf-like protein, putative	PF3D7_0906300.1o1	10	9	1	0	9	Blood Stages	+	-	-	+	434	0	NO	1	0.263158
PF3D7_0918900	gamma-glutamylcysteine synthetase	PF3D7_0918900.e1s2	10	9	1	0	9	Sporozoites & Blood Stages	+	-	-	+	1063	0	NO	1	0.263158
PF3D7_0935600	gametocytogenesis-implicated protein	PF3D7_0935600.1o2	10	6	4	0	6	Blood Stages	-	+	-	+	512	0	NO	2	0.263158
PF3D7_0937600	erythrocyte membrane protein 1, PfEMP1	PF3D7_0937600.iso1.exon2.amp1	10	6	4	2	4	Blood Stages	-	+	-	+	1315	0	NO	2	0.263158
PF3D7_1008100	zinc finger protein, putative	PF3D7_1008100.s1	10	9	1	1	8	Sporozoites & Blood Stages	+	-	-	+	3853	0	NO	1	0.263158
PF3D7_1022300	ZIP domain-containing protein, putative	PF3D7_1022300.2o6	10	8	2	0	8	No MS data	+	+	-	+	325	7	YES	6	0.263158
PF3D7_1027000	conserved Plasmodium protein, unknown function	PF3D7_1027000.iso1.exon1.amp2_seg1	10	8	2	0	8	Sporozoites & Blood Stages	+	+	-	+	1811	0	NO	1	0.263158
PF3D7_1031400	OTU-like cysteine protease	PF3D7_1031400.1.8o8	10	9	1	0	9	Blood Stages	+	-	-	+	938	0	NO	9	0.263158
PF3D7_1032100	mRNA-decapping enzyme subunit 1, putative	PF3D7_1032100.iso1.exon1.amp2	10	9	1	1	8	Sporozoites & Blood Stages	+	-	-	+	1190	0	NO	1	0.263158
PF3D7_1041300	erythrocyte membrane protein 1, PfEMP1	PF3D7_1041300.iso1.exon1.amp1	10	3	7	0	3	No MS data	-	+	-	-	2194	0	NO	2	0.263158
PF3D7_1221000	histone-lysine N-methyltransferase, H3 lysine-4 specific	PF3D7_1221000.e1s3	10	9	1	0	9	Blood Stages	+	-	-	+	2329	0	NO	1	0.263158
PF3D7_1221600	protein TSSC1, putative	PF3D7_1221600.1o1	10	8	2	0	8	Blood Stages	+	+	-	+	458	0	NO	1	0.263158
PF3D7_1235300	CCR4-NOT transcription complex subunit 4, putative	PF3D7_1235300.s1	10	8	2	0	8	Sporozoites & Blood Stages	+	+	-	+	1662	0	NO	1	0.263158
PF3D7_1310800	conserved Plasmodium protein, unknown function	PF3D7_1310800.iso1.exon3.amp1_seg2	10	9	1	1	8	Sporozoites & Blood Stages	+	-	-	+	1385	0	NO	3	0.263158
PF3D7_1314000	conserved Plasmodium protein, unknown function	PF3D7_1314000.iso1.exon1.amp1	10	8	2	1	7	Blood Stages	+	+	-	+	1205	1	NO	1	0.263158
PF3D7_1329800	conserved Plasmodium protein, unknown function	PF3D7_1329800.iso1.exon1.amp2	10	8	2	0	8	No MS data	+	+	-	+	1208	0	NO	1	0.263158
PF3D7_1338300	elongation factor 1-gamma, putative	PF3D7_1338300.e2s1	10	7	3	1	6	Sporozoites & Blood Stages	-	+	-	+	411	0	NO	2	0.263158
PF3D7_1351800	conserved Plasmodium protein, unknown function	PF3D7_1351800.1.1o1	10	8	2	1	7	Sporozoites & Blood Stages	+	+	-	+	230	0	YES	3	0.263158
PF3D7_1364400	conserved Plasmodium protein, unknown function	PF3D7_1364400.e1s1	10	10	0	0	10	Sporozoites & Blood Stages	+	-	-	+	3265	2	NO	1	0.263158
PF3D7_1408800	conserved Plasmodium protein, unknown function	PF3D7_1408800.e1s1	10	9	1	0	9	Sporozoites & Blood Stages	+	-	-	+	297	0	NO	2	0.263158
PF3D7_1417300	cysteine protease ATG4, putative	PF3D7_1417300.iso1.exon1.amp2	10	8	2	0	8	Blood Stages	+	+	-	+	1124	0	NO	3	0.263158
PF3D7_1433500	DNA topoisomerase 2	PF3D7_1433500.e1s1	10	8	2	0	8	Sporozoites & Blood Stages	+	+	-	+	1472	0	NO	4	0.263158
PF3D7_1436000	glucose-6-phosphate isomerase	PF3D7_1436000.e1s1	10	7	3	1	6	Sporozoites & Blood Stages	-	+	-	+	579	0	NO	1	0.263158
PF3D7_1438000	eukaryotic translation initiation factor eIF2A, putative	PF3D7_1438000.e1s1	10	8	2	1	7	Sporozoites & Blood Stages	+	+	-	+	661	0	NO	1	0.263158
PF3D7_0507300	PIMMS2 protein, putative	PFE0360c	10	8	2	0	8	Blood Stages	+	+	-	+	893	0	YES	1	0.263158
PF3D7_0110000	conserved Plasmodium protein, unknown function	PF3D7_0110000.1o1	9	7	2	2	5	Sporozoite	-	+	-	+	234	1	YES	1	0.236842
PF3D7_0111000	kinesin-8, putative	PF3D7_0111000.e1s2	9	8	1	0	8	Sporozoites & Blood Stages	+	-	-	+	1664	0	NO	6	0.236842
PF3D7_0115700	erythrocyte membrane protein 1, PfEMP1	PF3D7_0115700.iso1.exon1.amp1	9	5	4	1	4	Blood Stages	-	+	-	+	2203	0	NO	2	0.236842
PF3D7_0200100	erythrocyte membrane protein 1, PfEMP1	PF3D7_0200100.iso1.exon2.amp1	9	4	5	0	4	Blood Stages	-	+	-	+	1711	0	NO	2	0.236842
PF3D7_0207600	serine repeat antigen 5	PF3D7_0207600.e2s1	9	5	4	3	2	Blood Stages	-	+	-	-	997	0	YES	4	0.236842
PF3D7_0214300	conserved Plasmodium protein, unknown function	PF3D7_0214300.iso1.exon1.amp1	9	6	3	1	5	Blood Stages	-	+	-	+	2500	0	NO	1	0.236842
PF3D7_0223300	erythrocyte membrane protein 1 (PfEMP1), exon 2	PF3D7_0223300.iso1.exon2.amp1	9	5	4	3	2	No MS data	-	+	-	-	431	0	YES	2	0.236842
PF3D7_0302800	conserved Plasmodium protein, unknown function	PF3D7_0302800.e1s1	9	8	1	0	8	Sporozoites & Blood Stages	+	-	-	+	419	0	NO	1	0.236842
PF3D7_0314500	conserved Plasmodium protein, unknown function	PF3D7_0314500.iso1.exon2.amp1	9	8	1	0	8	No MS data	+	-	-	+	249	0	NO	2	0.236842
PF3D7_0317100	6-cysteine protein	PF3D7_0317100.2o2	9	8	1	0	8	Sporozoites & Blood Stages	+	-	-	+	969	0	YES	2	0.236842
PF3D7_0400400	erythrocyte membrane protein 1, PfEMP1	PF3D7_0400400.iso1.exon1.amp1	9	6	3	3	3	Blood Stages	-	+	-	-	3467	0	NO	2	0.236842
PF3D7_0410300	protein phosphatase PPM1, putative	PF3D7_0410300.1o2	9	5	4	1	4	Sporozoites & Blood Stages	-	+	-	+	906	0	NO	2	0.236842
PF3D7_0419900	phosphatidylinositol 4-kinase, putative	PF3D7_0419900.iso1.exon3.amp1	9	7	2	1	6	Blood Stages	-	+	-	+	5035	17	NO	6	0.236842
PF3D7_0505200	actin-like protein, putative	PF3D7_0505200.e1s1	9	6	3	0	6	Sporozoites & Blood Stages	-	+	-	+	565	0	NO	1	0.236842
PF3D7_0522400	conserved Plasmodium protein, unknown function	PF3D7_0522400.e3s3	9	7	2	1	6	Sporozoites & Blood Stages	-	+	-	+	9307	2	NO	4	0.236842
PF3D7_0522400	conserved Plasmodium protein, unknown function	PF3D7_0522400.e4s2	9	8	1	0	8	Sporozoites & Blood Stages	+	-	-	+	9307	2	NO	4	0.236842
PF3D7_0600400	erythrocyte membrane protein 1, PfEMP1	PF3D7_0600400.iso1.exon1.amp1	9	5	4	1	4	Blood Stages	-	+	-	+	1325	0	NO	2	0.236842
PF3D7_0612600	cytoplasmic tRNA 2-thiolation protein 1, putative	PF3D7_0612600.1o1	9	8	1	0	8	No MS data	+	-	-	+	482	0	NO	1	0.236842
PF3D7_0621400	Pf77 protein	PF3D7_0621400.1o1	9	7	2	2	5	Sporozoites & Blood Stages	-	+	-	+	664	0	NO	1	0.236842
PF3D7_0621900	signal recognition particle subunit SRP68, putative	PF3D7_0621900.1o1	9	9	0	0	9	Sporozoites & Blood Stages	+	-	-	+	776	0	NO	1	0.236842
PF3D7_0729900	dynein heavy chain, putative	PF3D7_0729900.e1s1	9	8	1	3	5	Sporozoites & Blood Stages	+	-	-	+	5065	0	NO	2	0.236842
PF3D7_0730300	AP2 domain transcription factor AP2-L, putative	PF3D7_0730300.e1s1	9	7	2	0	7	Sporozoites & Blood Stages	-	+	-	+	1331	0	NO	1	0.236842
PF3D7_0801900	lysine-specific histone demethylase, putative	PF3D7_0801900.iso1.exon1.amp5	9	8	1	0	8	Sporozoites & Blood Stages	+	-	-	+	4662	0	NO	1	0.236842
PF3D7_0803400	DNA repair and recombination protein RAD54, putative	PF3D7_0803400.iso1.exon1.amp2	9	7	2	2	5	Sporozoites & Blood Stages	-	+	-	+	1239	0	NO	1	0.236842
PF3D7_0820200	phosphatidylglycerophosphate synthase	PF3D7_0820200.1o1	9	8	1	1	7	Blood Stages	+	-	-	+	661	0	NO	1	0.236842
PF3D7_0901000	rifin	PF3D7_0901000.iso1.exon1.amp1	9	6	3	3	3	Blood Stages	-	+	-	-	309	3	YES	2	0.236842
PF3D7_1035300	glutamate-rich protein GLURP	PF3D7_1035300.iso1.exon1.amp1	9	5	4	0	5	Sporozoites & Blood Stages	-	+	-	+	1233	0	YES	1	0.236842
PF3D7_1035700	duffy binding-like merozoite surface protein	PF3D7_1035700.e1s1	9	7	2	1	6	Blood Stages	-	+	-	+	697	0	YES	1	0.236842
PF3D7_1106300	exonuclease, putative	PF3D7_1106300.2o6	9	8	1	0	8	No MS data	+	-	-	+	733	0	YES	7	0.236842
PF3D7_1121800	peptidase M16, putative	PF3D7_1121800.s3	9	8	1	2	6	Sporozoites & Blood Stages	+	-	-	+	2024	0	YES	1	0.236842
PF3D7_1122700	conserved Plasmodium protein, unknown function	PF3D7_1122700.1o1	9	5	4	2	3	Sporozoites & Blood Stages	-	+	-	-	254	2	YES	1	0.236842
PF3D7_1125800	kelch domain-containing protein, putative	PF3D7_1125800.1o4	9	7	2	2	5	Sporozoites & Blood Stages	-	+	-	+	592	0	NO	4	0.236842
PF3D7_1146600	oocyst rupture protein 1, putative	PF3D7_1146600.iso1.exon1.amp2_seg2	9	8	1	1	7	Sporozoites & Blood Stages	+	-	-	+	1301	0	NO	4	0.236842
PF3D7_1146800	conserved Plasmodium protein, unknown function	PF3D7_1146800.e3s1	9	7	2	1	6	Sporozoites & Blood Stages	-	+	-	+	3188	0	NO	2	0.236842
PF3D7_1202600	conserved protein, unknown function	PF3D7_1202600.e1	9	8	1	0	8	Sporozoites & Blood Stages	+	-	-	+	2180	0	NO	6	0.236842
PF3D7_1211200	conserved Plasmodium protein, unknown function	PF3D7_1211200.e1s2	9	8	1	0	8	Sporozoites & Blood Stages	+	-	-	+	1831	0	NO	1	0.236842
PF3D7_1215400	conserved Plasmodium protein, unknown function	PF3D7_1215400.1o1	9	8	1	0	8	Sporozoites & Blood Stages	+	-	-	+	616	1	NO	1	0.236842
PF3D7_1239300	conserved Plasmodium protein, unknown function	PF3D7_1239300.1o1	9	7	2	0	7	No MS data	-	+	-	+	205	2	NO	1	0.236842
PF3D7_1302600	deoxyhypusine hydroxylase	PF3D7_1302600.1o1	9	8	1	1	7	No MS data	+	-	-	+	411	0	NO	1	0.236842
PF3D7_1306300	SAM dependent methyltransferase, putative	PF3D7_1306300.iso1.exon3.amp1	9	6	3	2	4	Blood Stages	-	+	-	+	800	0	NO	7	0.236842
PF3D7_1312900	eukaryotic translation initation factor 4 gamma	PF3D7_1312900.iso1.exon3.amp1	9	8	1	0	8	Sporozoites & Blood Stages	+	-	-	+	1255	0	NO	3	0.236842
PF3D7_1319600	ACDC domain-containing protein, putative	PF3D7_1319600.iso1.exon1.amp2	9	7	2	2	5	Blood Stages	-	+	-	+	1633	0	NO	1	0.236842
PF3D7_1322300	conserved Plasmodium protein, unknown function	PF3D7_1322300.e3s2	9	9	0	1	8	Blood Stages	+	-	-	+	1499	0	NO	4	0.236842
PF3D7_1329000	DNA-directed RNA polymerase III subunit RPC1, putative	PF3D7_1329000.e1s2	9	7	2	0	7	Blood Stages	-	+	-	+	2356	0	NO	5	0.236842
PF3D7_1343600	UDP-N-acetylglucosamine pyrophosphorylase, putative	PF3D7_1343600.e2	9	9	0	2	7	No MS data	+	-	-	+	593	0	NO	1	0.236842
PF3D7_1354100	conserved Plasmodium protein, unknown function	PF3D7_1354100.1o1	9	6	3	0	6	No MS data	-	+	-	+	356	0	NO	1	0.236842
PF3D7_1405300	conserved Plasmodium protein, unknown function	PF3D7_1405300.iso1.exon1.amp1_seg1	9	7	2	1	6	Blood Stages	-	+	-	+	1025	0	NO	1	0.236842
PF3D7_1405400	DNA mismatch repair protein, putative	PF3D7_1405400.e1s1	9	7	2	2	5	Sporozoites & Blood Stages	-	+	-	+	1515	0	YES	4	0.236842
PF3D7_1429500	diphthamide biosynthesis protein 2, putative	PF3D7_1429500.1o1	9	9	0	1	8	No MS data	+	-	-	+	744	0	NO	1	0.236842
PF3D7_1433800	conserved Plasmodium protein, unknown function	PF3D7_1433800.iso1.exon1.amp3	9	8	1	0	8	Blood Stages	+	-	-	+	2688	0	NO	1	0.236842
PF3D7_1442400	conserved Plasmodium protein, unknown function	PF3D7_1442400.e1s3	9	8	1	0	8	Sporozoites & Blood Stages	+	-	-	+	2113	0	NO	1	0.236842
PF3D7_1450400	zinc finger protein, putative	PF3D7_1450400.iso1.exon1.amp1	9	8	1	0	8	Sporozoites & Blood Stages	+	-	-	+	1844	0	NO	2	0.236842
PF3D7_1451400	transcriptional regulatory protein sir2b	PF3D7_1451400.iso1.exon1.amp1_seg1	9	7	2	2	5	Sporozoite	-	+	-	+	1304	0	NO	1	0.236842
PF3D7_0207100	conserved Plasmodium protein, unknown function	PF3D7_0207100.s1	8	6	2	1	5	Sporozoites & Blood Stages	-	+	-	+	1745	0	NO	3	0.210526
PF3D7_0304100	inner membrane complex protein 1e, putative	PF3D7_0304100.1o1	8	6	2	0	6	Sporozoites & Blood Stages	-	+	-	+	525	0	NO	1	0.210526
PF3D7_0310300	phosphoglycerate mutase, putative	PF3D7_0310300.e1s1	8	7	1	0	7	Sporozoites & Blood Stages	-	-	-	+	1165	0	NO	2	0.210526
PF3D7_0310500	ATP-dependent RNA helicase DHX57, putative	PF3D7_0310500.e1s3	8	7	1	0	7	Sporozoites & Blood Stages	-	-	-	+	2269	0	NO	1	0.210526
PF3D7_0319000	P-type ATPase, putative	PF3D7_0319000.iso1.exon1.amp2	8	7	1	2	5	Sporozoites & Blood Stages	-	-	-	+	1864	10	NO	1	0.210526
PF3D7_0323300	conserved protein, unknown function	PF3D7_0323300.1o1	8	6	2	0	6	Blood Stages	-	+	-	+	433	0	NO	1	0.210526
PF3D7_0404100	AP2 domain transcription factor AP2-SP2, putative	PF3D7_0404100.iso1.exon1.amp1	8	6	2	0	6	Blood Stages	-	+	-	+	2271	0	NO	2	0.210526
PF3D7_0417300	LETM1-like protein, putative	PF3D7_0417300.1o4	8	8	0	1	7	Sporozoites & Blood Stages	+	-	-	+	802	1	NO	4	0.210526
PF3D7_0425100	Plasmodium exported protein (hyp6), unknown function	PF3D7_0425100.2o2	8	5	3	0	5	No MS data	-	+	-	+	205	2	YES	2	0.210526
PF3D7_0505100	trafficking protein particle complex subunit 8, putative	PF3D7_0505100.iso1.exon2.amp2	8	8	0	1	7	Sporozoites & Blood Stages	+	-	-	+	2754	0	NO	2	0.210526
PF3D7_0506200	TATA-box-binding protein	PF3D7_0506200.1o1	8	7	1	1	6	Sporozoites & Blood Stages	-	-	-	+	327	0	NO	1	0.210526
PF3D7_0509600	asparagine--tRNA ligase	PF3D7_0509600.2o2	8	7	1	0	7	Blood Stages	-	-	-	+	722	1	YES	2	0.210526
PF3D7_0510100	conserved Plasmodium protein, unknown function	PF3D7_0510100.iso1.exon1.amp2	8	8	0	2	6	Sporozoites & Blood Stages	+	-	-	+	2535	0	NO	1	0.210526
PF3D7_0513200	conserved Plasmodium protein, unknown function	PF3D7_0513200.e2s3	8	6	2	0	6	Sporozoites & Blood Stages	-	+	-	+	2763	0	NO	4	0.210526
PF3D7_0525300	conserved Plasmodium protein, unknown function	PF3D7_0525300.1o1	8	6	2	0	6	Blood Stages	-	+	-	+	481	1	NO	1	0.210526
PF3D7_0606600	conserved Plasmodium protein, unknown function	PF3D7_0606600.iso1.exon2.amp1	8	7	1	1	6	Sporozoites & Blood Stages	-	-	-	+	2414	0	NO	2	0.210526
PF3D7_0615800	conserved Plasmodium protein, unknown function	PF3D7_0615800.2o3	8	6	2	1	5	Sporozoites & Blood Stages	-	+	-	+	1185	0	NO	3	0.210526
PF3D7_0629700	SET domain protein, putative	PF3D7_0629700.e1s7	8	8	0	0	8	Sporozoites & Blood Stages	+	-	-	+	6753	0	NO	6	0.210526
PF3D7_0809200	asparagine-rich antigen Pfa55-14	PF3D7_0809200.e1s2	8	7	1	0	7	Sporozoites & Blood Stages	-	-	-	+	1316	0	NO	1	0.210526
PF3D7_0809900	JmjC domain-containing protein, putative	PF3D7_0809900.iso1.exon1.amp2_seg2	8	6	2	1	5	Blood Stages	-	+	-	+	1259	0	NO	4	0.210526
PF3D7_0815500	conserved Plasmodium protein, unknown function	PF3D7_0815500.3o5	8	7	1	1	6	Blood Stages	-	-	-	+	491	1	NO	5	0.210526
PF3D7_0818500	zinc finger protein, putative	PF3D7_0818500.e2	8	5	3	0	5	Blood Stages	-	+	-	+	191	0	NO	2	0.210526
PF3D7_0821000	conserved Plasmodium protein, unknown function	PF3D7_0821000.1o5	8	8	0	0	8	Sporozoites & Blood Stages	+	-	-	+	514	2	NO	5	0.210526
PF3D7_0909100	conserved Plasmodium membrane protein, unknown function	PF3D7_0909100.1o1	8	6	2	0	6	Sporozoite	-	+	-	+	742	5	NO	1	0.210526
PF3D7_0917000	merozoite organizing protein	PF3D7_0917000.iso1.exon1.amp2	8	7	1	0	7	Sporozoites & Blood Stages	-	-	-	+	1826	0	NO	1	0.210526
PF3D7_1002100	EMP1-trafficking protein	PF3D7_1002100.2o2	8	3	5	2	1	Blood Stages	-	+	-	-	631	1	NO	2	0.210526
PF3D7_1022000	RNA-binding protein, putative	PF3D7_1022000.e2	8	7	1	0	7	Blood Stages	-	-	-	+	1426	0	NO	2	0.210526
PF3D7_1032900	RNA polymerase II-associated protein 1, putative	PF3D7_1032900.e1s2	8	7	1	1	6	Sporozoites & Blood Stages	-	-	-	+	1743	2	NO	1	0.210526
PF3D7_1107900	mechanosensitive ion channel protein, putative	PF3D7_1107900.iso1.exon1.amp1	8	8	0	1	7	Sporozoites & Blood Stages	+	-	-	+	1812	5	NO	1	0.210526
PF3D7_1117900	conserved Plasmodium protein, unknown function	PF3D7_1117900.iso1.exon1.amp1	8	7	1	0	7	Sporozoites & Blood Stages	-	-	-	+	1471	0	NO	2	0.210526
PF3D7_1122900	dynein heavy chain, putative	PF3D7_1122900.e2s3	8	8	0	0	8	Sporozoites & Blood Stages	+	-	-	+	5251	0	NO	3	0.210526
PF3D7_1123200	leucine-rich repeat protein	PF3D7_1123200.iso1.exon1.amp1	8	5	3	3	2	Blood Stages	-	+	-	-	814	0	NO	3	0.210526
PF3D7_1124100	beige/BEACH domain protein, putative	PF3D7_1124100.iso1.exon1.amp1	8	7	1	0	7	Sporozoites & Blood Stages	-	-	-	+	1653	0	NO	1	0.210526
PF3D7_1136200	conserved Plasmodium protein, unknown function	PF3D7_1136200.5o5	8	5	3	3	2	Blood Stages	-	+	-	-	679	0	YES	5	0.210526
PF3D7_1136900	subtilisin-like protease 2	PF3D7_1136900.e1s1	8	7	1	0	7	Sporozoites & Blood Stages	-	-	-	+	1341	1	YES	2	0.210526
PF3D7_1138000	conserved Plasmodium protein, unknown function	PF3D7_1138000.iso1.exon1.amp3	8	7	1	0	7	Blood Stages	-	-	-	+	2849	0	NO	1	0.210526
PF3D7_1140800	conserved Plasmodium protein, unknown function	PF3D7_1140800.1o1	8	6	2	1	5	Sporozoites & Blood Stages	-	+	-	+	803	0	NO	1	0.210526
PF3D7_1202300	dynein heavy chain, putative	PF3D7_1202300.e33s1	8	7	1	1	6	Sporozoites & Blood Stages	-	-	-	+	5718	0	NO	34	0.210526
PF3D7_1206900	conserved Plasmodium protein, unknown function	PF3D7_1206900 (renamed, has duplicates)	8	6	2	1	5	Sporozoites & Blood Stages	-	+	-	+	657	0	NO	4	0.210526
PF3D7_1210600	conserved Plasmodium protein, unknown function	PF3D7_1210600.iso1.exon1.amp2	8	6	2	0	6	Sporozoites & Blood Stages	-	+	-	+	1065	0	NO	1	0.210526
PF3D7_1213500	integral membrane protein GPR180, putative	PF3D7_1213500.1o2	8	6	2	0	6	Sporozoites & Blood Stages	-	+	-	+	698	7	YES	2	0.210526
PF3D7_1215100	conserved Plasmodium protein, unknown function	PF3D7_1215100.e1s1	8	6	2	0	6	Sporozoites & Blood Stages	-	+	-	+	953	1	NO	2	0.210526
PF3D7_1219000	formin 2	PF3D7_1219000.iso1.exon1.amp1_seg1	8	6	2	2	4	Sporozoites & Blood Stages	-	+	-	+	2974	0	NO	1	0.210526
PF3D7_1228800	WD repeat-containing protein, putative	PF3D7_1228800.e1s1	8	7	1	0	7	Sporozoites & Blood Stages	-	-	-	+	3209	1	NO	1	0.210526
PF3D7_1240400	erythrocyte membrane protein 1, PfEMP1	PF3D7_1240400.iso1.exon2.amp1	8	4	4	2	2	Blood Stages	-	+	-	-	2287	0	NO	2	0.210526
PF3D7_1242200	queuine tRNA-ribosyltransferase, putative	PF3D7_1242200.iso1.exon1.amp1	8	7	1	1	6	Sporozoite	-	-	-	+	639	1	YES	1	0.210526
PF3D7_1244500	conserved Plasmodium protein, unknown function	PF3D7_1244500.1o1	8	6	2	0	6	No MS data	-	+	-	+	810	1	YES	1	0.210526
PF3D7_1301500	Plasmodium exported protein (PHISTa), unknown function	PF3D7_1301500.2o2	8	7	1	1	6	No MS data	-	-	-	+	308	1	NO	2	0.210526
PF3D7_1304000	condensin complex subunit 2, putative	PF3D7_1304000.iso1.exon4.amp1	8	6	2	1	5	Blood Stages	-	+	-	+	1024	0	NO	4	0.210526
PF3D7_1308500	conserved Plasmodium protein, unknown function	PF3D7_1308500.iso1.exon1.amp1	8	6	2	1	5	Sporozoites & Blood Stages	-	+	-	+	359	0	NO	1	0.210526
PF3D7_1318300	conserved Plasmodium protein, unknown function	PF3D7_1318300.e1s2	8	8	0	0	8	Sporozoites & Blood Stages	+	-	-	+	1840	0	NO	1	0.210526
PF3D7_1326700	conserved Apicomplexan protein, unknown function	PF3D7_1326700.iso1.exon1.amp1	8	8	0	1	7	Sporozoites & Blood Stages	+	-	-	+	542	0	NO	1	0.210526
PF3D7_1330800	RNA-binding protein, putative	PF3D7_1330800.e2s1	8	7	1	0	7	Blood Stages	-	-	-	+	596	0	NO	2	0.210526
PF3D7_1347700	ethanolamine-phosphate cytidylyltransferase	PF3D7_1347700.1o3	8	8	0	0	8	Sporozoites & Blood Stages	+	-	-	+	573	0	NO	3	0.210526
PF3D7_1348800	E1-E2 ATPase, putative	PF3D7_1348800.2o4	8	7	1	0	7	Blood Stages	-	-	-	+	1834	9	NO	5	0.210526
PF3D7_1349300	tyrosine kinase-like protein	PF3D7_1349300.iso1.exon1.amp1	8	8	0	1	7	Sporozoites & Blood Stages	+	-	-	+	1807	0	NO	1	0.210526
PF3D7_1361100	protein transport protein Sec24A	PF3D7_1361100.e1s1	8	6	2	1	5	Sporozoites & Blood Stages	-	+	-	+	940	0	NO	5	0.210526
PF3D7_1408700	conserved protein, unknown function	PF3D7_1408700.e1s3	8	7	1	1	6	Sporozoites & Blood Stages	-	-	-	+	7182	0	NO	2	0.210526
PF3D7_1408700	conserved protein, unknown function	PF3D7_1408700.e3s2	8	8	0	0	8	Sporozoites & Blood Stages	+	-	-	+	7182	0	NO	2	0.210526
PF3D7_1411400	plastid replication-repair enzyme	PF3D7_1411400.iso1.exon1.amp3	8	7	1	0	7	Sporozoites & Blood Stages	-	-	-	+	2016	0	YES	1	0.210526
PF3D7_1428700	conserved protein, unknown function	PF3D7_1428700.1o1	8	8	0	0	8	Blood Stages	+	-	-	+	433	0	NO	1	0.210526
PF3D7_1436400	conserved Plasmodium protein, unknown function	PF3D7_1436400.e2	8	7	1	2	5	No MS data	-	-	-	+	1264	0	NO	2	0.210526
PF3D7_1440000	conserved Plasmodium protein, unknown function	PF3D7_1440000.iso1.exon5.amp2_seg2	8	7	1	0	7	Blood Stages	-	-	-	+	2204	0	NO	5	0.210526
PF3D7_1445600	RNA-binding protein, putative	PF3D7_1445600.e4	8	7	1	1	6	Sporozoites & Blood Stages	-	-	-	+	596	0	NO	5	0.210526
PF3D7_1456400	conserved Plasmodium protein, unknown function	PF3D7_1456400.iso1.exon1.amp1	8	5	3	0	5	Blood Stages	-	+	-	+	1015	0	NO	2	0.210526
PF3D7_1475800	conserved Plasmodium protein, unknown function	PF3D7_1475800.1o2	8	4	4	1	3	No MS data	-	+	-	-	309	1	NO	2	0.210526
PF3D7_0105600	conserved Plasmodium protein, unknown function	PF3D7_0105600.e2	7	5	2	1	4	Sporozoites & Blood Stages	-	+	-	+	1224	2	NO	3	0.184211
PF3D7_0214100	protein transport protein SEC31	PF3D7_0214100.e1s1	7	4	3	1	3	Sporozoites & Blood Stages	-	+	-	-	1471	0	NO	4	0.184211
PF3D7_0217900	conserved Plasmodium protein, unknown function	PF3D7_0217900.e1s1	7	6	1	0	6	Sporozoites & Blood Stages	-	-	-	+	519	0	NO	1	0.184211
PF3D7_0310300	phosphoglycerate mutase, putative	PF3D7_0310300.e1s2	7	7	0	0	7	Sporozoites & Blood Stages	-	-	-	+	1165	0	NO	2	0.184211
PF3D7_0311400	protein kinase, putative	PF3D7_0311400.iso1.exon2.amp1	7	6	1	0	6	Blood Stages	-	-	-	+	2515	0	NO	2	0.184211
PF3D7_0314800	conserved Plasmodium protein, unknown function	PF3D7_0314800.iso1.exon2.amp1	7	7	0	0	7	Blood Stages	-	-	-	+	1040	0	NO	2	0.184211
PF3D7_0318300	conserved Plasmodium protein, unknown function	PF3D7_0318300.e3s1	7	5	2	0	5	Sporozoites & Blood Stages	-	+	-	+	1119	1	YES	3	0.184211
PF3D7_0404600	conserved Plasmodium membrane protein, unknown function	PF3D7_0404600.s1	7	6	1	0	6	Sporozoites & Blood Stages	-	-	-	+	4138	4	NO	1	0.184211
PF3D7_0407700	conserved Plasmodium protein, unknown function	PF3D7_0407700.e2s2	7	4	3	0	4	Sporozoites & Blood Stages	-	+	-	+	1629	0	NO	6	0.184211
PF3D7_0412400	erythrocyte membrane protein 1, PfEMP1	PF3D7_0412400.iso1.exon1.amp1	7	6	1	2	4	No MS data	-	-	-	+	2209	0	NO	2	0.184211
PF3D7_0420300	AP2 domain transcription factor, putative	PF3D7_0420300.iso1.exon1.amp4_seg1	7	6	1	0	6	Sporozoites & Blood Stages	-	-	-	+	3473	0	NO	1	0.184211
PF3D7_0505500	DNA mismatch repair protein MSH6, putative	PF3D7_0505500.e1s1	7	7	0	0	7	Sporozoites & Blood Stages	-	-	-	+	1350	0	NO	2	0.184211
PF3D7_0509400	RNA polymerase I	PF3D7_0509400.e1s1	7	5	2	0	5	Sporozoites & Blood Stages	-	+	-	+	2914	0	NO	3	0.184211
PF3D7_0623800	tyrosine kinase-like protein, putative	PF3D7_0623800.iso1.exon1.amp3	7	6	1	0	6	Sporozoites & Blood Stages	-	-	-	+	2404	0	NO	1	0.184211
PF3D7_0627300	E3 ubiquitin-protein ligase RNF5, putative	PF3D7_0627300.1o1	7	5	2	0	5	Blood Stages	-	+	-	+	449	1	NO	1	0.184211
PF3D7_0627700	transportin	PF3D7_0627700.iso1.exon1.amp2	7	6	1	1	5	Sporozoites & Blood Stages	-	-	-	+	1147	0	NO	1	0.184211
PF3D7_0704200	tRNA m5C-methyltransferase, putative	PF3D7_0704200.iso1.exon1.amp2	7	6	1	2	4	Sporozoites & Blood Stages	-	-	-	+	1193	0	NO	1	0.184211
PF3D7_0713900	conserved Plasmodium protein, unknown function	PF3D7_0713900.e1s3	7	5	2	0	5	Blood Stages	-	+	-	+	3569	0	NO	1	0.184211
PF3D7_0715800	drug/metabolite transporter DMT1, putative	PF3D7_0715800.1o1	7	6	1	0	6	Blood Stages	-	-	-	+	434	9	NO	1	0.184211
PF3D7_0723000	tRNAHis guanylyltransferase, putative	PF3D7_0723000.iso1.exon1.amp1	7	6	1	0	6	Sporozoites & Blood Stages	-	-	-	+	299	0	NO	1	0.184211
PF3D7_0726400	conserved Plasmodium membrane protein, unknown function	PF3D7_0726400.e3s1	7	7	0	0	7	Sporozoites & Blood Stages	-	-	-	+	4944	8	NO	5	0.184211
PF3D7_0726400	conserved Plasmodium membrane protein, unknown function	PF3D7_0726400.e6s2	7	7	0	0	7	Sporozoites & Blood Stages	-	-	-	+	4944	8	NO	5	0.184211
PF3D7_0804500	conserved Plasmodium membrane protein, unknown function	PF3D7_0804500.e1s1	7	5	2	0	5	Sporozoites & Blood Stages	-	+	-	+	6034	8	NO	2	0.184211
PF3D7_0804500	conserved Plasmodium membrane protein, unknown function	PF3D7_0804500.e2s3	7	6	1	0	6	Sporozoites & Blood Stages	-	-	-	+	6034	8	NO	2	0.184211
PF3D7_0804900	GTPase-activating protein, putative	PF3D7_0804900.1o1	7	7	0	1	6	Sporozoites & Blood Stages	-	-	-	+	491	0	NO	1	0.184211
PF3D7_0809900	JmjC domain-containing protein, putative	PF3D7_0809900.iso1.exon1.amp1_seg2	7	6	1	0	6	Blood Stages	-	-	-	+	1259	0	NO	4	0.184211
PF3D7_0810800	hydroxymethyldihydropterin pyrophosphokinase-dihydropteroate synthase	PF3D7_0810800.e2s1	7	4	3	0	4	Sporozoites & Blood Stages	-	+	-	+	706	0	NO	3	0.184211
PF3D7_0826100	HECT-like E3 ubiquitin ligase, putative	PF3D7_0826100.s3	7	6	1	0	6	Sporozoites & Blood Stages	-	-	-	+	8591	2	NO	1	0.184211
PF3D7_0900500	rifin	PF3D7_0900500.iso1.exon1.amp1	7	5	2	3	2	No MS data	-	+	-	-	338	1	YES	2	0.184211
PF3D7_0910200	conserved Plasmodium protein, unknown function	PF3D7_0910200.iso1.exon1.amp1	7	6	1	0	6	Blood Stages	-	-	-	+	3069	0	NO	1	0.184211
PF3D7_0911900	falstatin	PF3D7_0911900.e2	7	6	1	1	5	Sporozoites & Blood Stages	-	-	-	+	413	0	YES	2	0.184211
PF3D7_0915300	conserved Plasmodium protein, unknown function	PF3D7_0915300.iso1.exon1.amp1	7	7	0	1	6	No MS data	-	-	-	+	721	0	NO	1	0.184211
PF3D7_0924500	conserved Plasmodium membrane protein, unknown function	PF3D7_0924500.1o4	7	6	1	1	5	Blood Stages	-	-	-	+	1298	14	NO	4	0.184211
PF3D7_0925800	armadillo repeat protein, putative	PF3D7_0925800.e1s1	7	7	0	0	7	Sporozoites & Blood Stages	-	-	-	+	1754	0	NO	1	0.184211
PF3D7_0926100	protein kinase, putative	PF3D7_0926100.iso1.exon1.amp1	7	6	1	1	5	Sporozoites & Blood Stages	-	-	-	+	3178	0	NO	1	0.184211
PF3D7_0935800	cytoadherence linked asexual protein 9	PF3D7_0935800.e9	7	5	2	3	2	Sporozoites & Blood Stages	-	+	-	-	1340	2	YES	9	0.184211
PF3D7_1011300	protein ARV1, putative	PF3D7_1011300.1o1	7	6	1	0	6	Blood Stages	-	-	-	+	644	5	NO	1	0.184211
PF3D7_1016200	Rab3 GTPase-activating protein non-catalytic subunit, putative	PF3D7_1016200.1o1	7	6	1	0	6	Sporozoites & Blood Stages	-	-	-	+	560	0	NO	1	0.184211
PF3D7_1020300	cytoplasmic dynein intermediate chain, putative	PF3D7_1020300.e1s1	7	4	3	1	3	Sporozoites & Blood Stages	-	+	-	-	769	0	NO	1	0.184211
PF3D7_1031500	DEAD/DEAH box helicase, putative	PF3D7_1031500.iso1.exon1.amp1	7	7	0	1	6	Sporozoites & Blood Stages	-	-	-	+	917	0	NO	6	0.184211
PF3D7_1035900	probable protein, unknown function	PF3D7_1035900.1o1	7	3	4	3	0	Blood Stages	-	+	-	-	566	0	YES	1	0.184211
PF3D7_1037600	TFIIH basal transcription factor complex helicase XPB subunit, putative	PF3D7_1037600.e2s1	7	6	1	0	6	Sporozoites & Blood Stages	-	-	-	+	886	0	NO	3	0.184211
PF3D7_1125700	kelch domain-containing protein, putative	PF3D7_1125700.6o6	7	6	1	1	5	Sporozoites & Blood Stages	-	-	-	+	669	0	NO	6	0.184211
PF3D7_1131600	conserved Plasmodium protein, unknown function	PF3D7_1131600.s2	7	5	2	0	5	Sporozoites & Blood Stages	-	+	-	+	2763	0	NO	1	0.184211
PF3D7_1133800	RNA (uracil-5-)methyltransferase, putative	PF3D7_1133800.iso1.exon1.amp1	7	5	2	0	5	Blood Stages	-	+	-	+	857	1	YES	2	0.184211
PF3D7_1136300	tudor staphylococcal nuclease	PF3D7_1136300.e2s1	7	6	1	0	6	Sporozoites & Blood Stages	-	-	-	+	1098	0	NO	2	0.184211
PF3D7_1139300	AP2 domain transcription factor, putative	PF3D7_1139300.e2s1	7	6	1	0	6	Blood Stages	-	-	-	+	2653	0	NO	3	0.184211
PF3D7_1213400	conserved Plasmodium protein, unknown function	PF3D7_1213400.e1s1	7	4	3	1	3	Sporozoite	-	+	-	-	576	0	NO	1	0.184211
PF3D7_1217900	PPPDE peptidase domain-containing protein, putative	PF3D7_1217900.3o3	7	6	1	0	6	Sporozoites & Blood Stages	-	-	-	+	483	0	NO	3	0.184211
PF3D7_1230700	protein transport protein SEC13	PF3D7_1230700.1o1	7	6	1	0	6	Sporozoites & Blood Stages	-	-	-	+	822	0	NO	1	0.184211
PF3D7_1235200	V-type K+-independent H+-translocating inorganic pyrophosphatase	PF3D7_1235200.iso1.exon2.amp1	7	6	1	0	6	Sporozoites & Blood Stages	-	-	-	+	1057	16	NO	2	0.184211
PF3D7_1239200	AP2 domain transcription factor, putative	PF3D7_1239200.e1s2	7	6	1	0	6	Sporozoites & Blood Stages	-	-	-	+	2577	0	NO	1	0.184211
PF3D7_1244600	ADP-ribosylation factor GTPase-activating protein	PF3D7_1244600.e1s1	7	6	1	2	4	Sporozoites & Blood Stages	-	-	-	+	332	0	NO	1	0.184211
PF3D7_1248100	methyltransferase, putative	PF3D7_1248100.1o1	7	7	0	0	7	Blood Stages	-	-	-	+	421	0	NO	1	0.184211
PF3D7_1255200	erythrocyte membrane protein 1, PfEMP1	PF3D7_1255200.iso1.exon1.amp1	7	4	3	1	3	Blood Stages	-	+	-	-	2268	0	NO	2	0.184211
PF3D7_1302500	conserved Plasmodium protein, unknown function	PF3D7_1302500.iso1.exon1.amp2	7	6	1	1	5	Sporozoites & Blood Stages	-	-	-	+	2743	0	NO	4	0.184211
PF3D7_1309400	HORMA domain protein, putative	PF3D7_1309400.iso1.exon1.amp1	7	7	0	1	6	Blood Stages	-	-	-	+	1327	0	NO	1	0.184211
PF3D7_1311800	M1-family alanyl aminopeptidase	PF3D7_1311800.e1s1	7	5	2	0	5	Sporozoites & Blood Stages	-	+	-	+	1085	1	NO	1	0.184211
PF3D7_1318300	conserved Plasmodium protein, unknown function	PF3D7_1318300.e1s1	7	7	0	0	7	Sporozoites & Blood Stages	-	-	-	+	1840	0	NO	1	0.184211
PF3D7_1321800	protein transport protein SFT2, putative	PF3D7_1321800.1o4	7	4	3	3	1	No MS data	-	+	-	-	259	4	NO	4	0.184211
PF3D7_1322000	nucleoside-diphosphatase, putative	PF3D7_1322000.1o4	7	6	1	0	6	Sporozoites & Blood Stages	-	-	-	+	565	1	YES	4	0.184211
PF3D7_1334800	MSP7-like protein	PF3D7_1334800.1o1	7	2	5	1	1	Blood Stages	-	+	-	-	281	1	YES	1	0.184211
PF3D7_1344900	conserved Plasmodium protein, unknown function	PF3D7_1344900.iso1.exon1.amp2	7	6	1	0	6	Sporozoites & Blood Stages	-	-	-	+	1488	0	NO	1	0.184211
PF3D7_1350700	N6-adenine-specific methylase, putative	PF3D7_1350700.1o1	7	3	4	1	2	No MS data	-	+	-	-	561	0	YES	1	0.184211
PF3D7_1356400	phosphatase 2A regulatory subunit-related protein, putative	PF3D7_1356400.iso1.exon1.amp1	7	6	1	2	4	Blood Stages	-	-	-	+	1006	0	NO	1	0.184211
PF3D7_1359000	conserved Plasmodium protein, unknown function	PF3D7_1359000.iso1.exon1.amp2_seg1	7	6	1	0	6	Sporozoites & Blood Stages	-	-	-	+	3281	3	NO	1	0.184211
PF3D7_1367700	alanine--tRNA ligase	PF3D7_1367700.iso1.exon1.amp2_seg1	7	7	0	1	6	Sporozoites & Blood Stages	-	-	-	+	1408	0	YES	1	0.184211
PF3D7_1406600	ATP-dependent Clp protease regulatory subunit ClpC, putative	PF3D7_1406600.iso1.exon1.amp2	7	7	0	1	6	Blood Stages	-	-	-	+	1341	1	YES	1	0.184211
PF3D7_1411400	plastid replication-repair enzyme	PF3D7_1411400.iso1.exon1.amp2	7	6	1	0	6	Sporozoites & Blood Stages	-	-	-	+	2016	0	YES	1	0.184211
PF3D7_1416200	metacaspase-like protein	PF3D7_1416200.iso1.exon1.amp2	7	6	1	0	6	Blood Stages	-	-	-	+	2280	0	NO	1	0.184211
PF3D7_1417600	conserved Plasmodium protein, unknown function	PF3D7_1417600.iso1.exon1.amp3	7	7	0	0	7	Sporozoites & Blood Stages	-	-	-	+	4662	1	NO	1	0.184211
PF3D7_1419400	conserved Plasmodium membrane protein, unknown function	PF3D7_1419400.e1s1	7	6	1	0	6	Sporozoites & Blood Stages	-	-	-	+	2201	4	NO	4	0.184211
PF3D7_1420100	conserved Plasmodium protein, unknown function	PF3D7_1420100.iso1.exon1.amp1_seg1	7	6	1	2	4	Blood Stages	-	-	-	+	1449	0	NO	1	0.184211
PF3D7_1422700	conserved Plasmodium protein, unknown function	PF3D7_1422700.e1s1	7	6	1	0	6	Sporozoites & Blood Stages	-	-	-	+	1190	0	NO	1	0.184211
PF3D7_1427300	conserved Plasmodium protein, unknown function	PF3D7_1427300.iso1.exon1.amp1	7	6	1	0	6	Sporozoites & Blood Stages	-	-	-	+	1477	0	NO	7	0.184211
PF3D7_1432300	conserved Plasmodium protein, unknown function	PF3D7_1432300.2o3	7	7	0	0	7	Sporozoites & Blood Stages	-	-	-	+	1639	2	NO	3	0.184211
PF3D7_1440000	conserved Plasmodium protein, unknown function	PF3D7_1440000.iso1.exon5.amp1	7	6	1	0	6	Blood Stages	-	-	-	+	2204	0	NO	5	0.184211
PF3D7_1441300	serine/threonine protein kinase, putative	PF3D7_1441300.e5s1	7	5	2	0	5	Sporozoites & Blood Stages	-	+	-	+	2247	0	NO	5	0.184211
PF3D7_1444100	conserved Plasmodium protein, unknown function	PF3D7_1444100.e8s2	7	6	1	0	6	Sporozoites & Blood Stages	-	-	-	+	7231	0	NO	14	0.184211
PF3D7_1453800	glucose-6-phosphate dehydrogenase-6-phosphogluconolactonase	PF3D7_1453800.e1s1	7	5	2	0	5	Sporozoites & Blood Stages	-	+	-	+	910	0	NO	1	0.184211
PF3D7_1465200	conserved Plasmodium protein, unknown function	PF3D7_1465200.1o1	7	7	0	0	7	Blood Stages	-	-	-	+	376	0	NO	1	0.184211
PF3D7_1466200	conserved Plasmodium protein, unknown function	PF3D7_1466200.e1s2	7	4	3	1	3	Blood Stages	-	+	-	-	3078	0	NO	1	0.184211
PF3D7_1466400	AP2 domain transcription factor AP2-SP	PF3D7_1466400.e1s1	7	6	1	0	6	Sporozoites & Blood Stages	-	-	-	+	813	0	NO	1	0.184211
PF3D7_1475800	conserved Plasmodium protein, unknown function	PF3D7_1475800.e1	7	4	3	1	3	No MS data	-	+	-	-	309	1	NO	2	0.184211
PF3D7_1479800	rifin	PF3D7_1479800.iso1.exon2.amp1	7	4	3	2	2	Blood Stages	-	+	-	-	344	1	YES	2	0.184211
PF3D7_1133400	apical membrane antigen 1	PF11_0344	6	4	2	1	3	Sporozoites & Blood Stages	-	+	-	-	622	1	YES	1	0.157895
PF3D7_0105600	conserved Plasmodium protein, unknown function	PF3D7_0105600.2o3	6	5	1	1	4	Sporozoites & Blood Stages	-	-	-	+	1224	2	NO	3	0.157895
PF3D7_0108300	conserved Plasmodium protein, unknown function	PF3D7_0108300.s3	6	6	0	1	5	Sporozoites & Blood Stages	-	-	-	+	2221	0	NO	1	0.157895
PF3D7_0108700	secreted ookinete protein, putative	PF3D7_0108700.e1s2	6	6	0	0	6	Sporozoites & Blood Stages	-	-	-	+	1152	2	YES	4	0.157895
PF3D7_0112200	multidrug resistance-associated protein 1	PF3D7_0112200.iso1.exon1.amp2	6	4	2	0	4	Blood Stages	-	+	-	+	1822	11	NO	1	0.157895
PF3D7_0211100	conserved Plasmodium protein, unknown function	PF3D7_0211100.iso1.exon1.amp1	6	6	0	0	6	Blood Stages	-	-	-	+	1121	0	NO	1	0.157895
PF3D7_0211500	GAF domain-related protein, putative	PF3D7_0211500.iso1.exon1.amp2	6	6	0	0	6	Sporozoites & Blood Stages	-	-	-	+	1245	3	NO	1	0.157895
PF3D7_0212100	conserved Plasmodium protein, unknown function	PF3D7_0212100.e1s1	6	6	0	0	6	Sporozoites & Blood Stages	-	-	-	+	1844	0	NO	1	0.157895
PF3D7_0222500	rifin	PF3D7_0222500.iso1.exon2.amp1	6	4	2	1	3	No MS data	-	+	-	-	316	1	YES	2	0.157895
PF3D7_0222700	rifin	PF3D7_0222700.iso1.exon2.amp1	6	4	2	1	3	Blood Stages	-	+	-	-	348	1	YES	2	0.157895
PF3D7_0303700	lipoamide acyltransferase component of branched-chain alpha-keto acid dehydrogenase complex	PF3D7_0303700.e1s1	6	5	1	0	5	Sporozoites & Blood Stages	-	-	-	+	448	0	NO	1	0.157895
PF3D7_0305100	conserved Plasmodium protein, unknown function	PF3D7_0305100.e1s2	6	3	3	0	3	Sporozoites & Blood Stages	-	+	-	-	3978	2	NO	1	0.157895
PF3D7_0308700	conserved Plasmodium protein, unknown function	PF3D7_0308700.iso1.exon1.amp1	6	4	2	2	2	Blood Stages	-	+	-	-	492	0	NO	2	0.157895
PF3D7_0313200	conserved Plasmodium protein, unknown function	PF3D7_0313200.1o1	6	6	0	0	6	No MS data	-	-	-	+	233	0	NO	1	0.157895
PF3D7_0317300	conserved Plasmodium protein, unknown function	PF3D7_0317300.s3	6	4	2	0	4	Sporozoites & Blood Stages	-	+	-	+	3394	0	NO	1	0.157895
PF3D7_0318500	conserved Plasmodium protein, unknown function	PF3D7_0318500.iso1.exon1.amp3	6	5	1	0	5	Sporozoites & Blood Stages	-	-	-	+	4981	2	NO	1	0.157895
PF3D7_0318500	conserved Plasmodium protein, unknown function	PF3D7_0318500.iso1.exon1.amp4	6	5	1	0	5	Sporozoites & Blood Stages	-	-	-	+	4981	2	NO	1	0.157895
PF3D7_0319700	ABC transporter I family member 1, putative	PF3D7_0319700.e1s1	6	6	0	0	6	Blood Stages	-	-	-	+	3133	13	NO	4	0.157895
PF3D7_0420700	erythrocyte membrane protein 1, PfEMP1	PF3D7_0420700.e2s1	6	3	3	0	3	Blood Stages	-	+	-	-	2152	0	NO	2	0.157895
PF3D7_0500500	rifin	PF3D7_0500500.iso1.exon1.amp1	6	3	3	2	1	No MS data	-	+	-	-	309	1	YES	2	0.157895
PF3D7_0506300	conserved Plasmodium protein, unknown function	PF3D7_0506300.iso1.exon1.amp1	6	4	2	3	1	Sporozoite	-	+	-	-	407	0	NO	1	0.157895
PF3D7_0508600	conserved Plasmodium protein, unknown function	PF3D7_0508600.iso1.exon1.amp1	6	5	1	1	4	Sporozoites & Blood Stages	-	-	-	+	262	0	NO	1	0.157895
PF3D7_0516800	AP2 domain transcription factor AP2-O2, putative	PF3D7_0516800.iso1.exon1.amp3	6	4	2	0	4	Blood Stages	-	+	-	+	2378	0	NO	1	0.157895
PF3D7_0525000	zinc finger protein, putative	PF3D7_0525000.1o1	6	6	0	0	6	Blood Stages	-	-	-	+	704	0	NO	1	0.157895
PF3D7_0531100	conserved Plasmodium protein, unknown function	PF3D7_0531100.iso1.exon1.amp2_seg2	6	6	0	1	5	Blood Stages	-	-	-	+	2698	0	NO	1	0.157895
PF3D7_0600200	erythrocyte membrane protein 1, PfEMP1	PF3D7_0600200.iso1.exon1.amp3	6	2	4	2	0	Blood Stages	-	+	-	-	2879	0	NO	2	0.157895
PF3D7_0607700	conserved Plasmodium protein, unknown function	PF3D7_0607700.iso1.exon1.amp1	6	5	1	0	5	Sporozoites & Blood Stages	-	-	-	+	2752	0	NO	1	0.157895
PF3D7_0609100	zinc transporter ZIP1, putative	PF3D7_0609100.1o7	6	6	0	0	6	Blood Stages	-	-	-	+	358	8	YES	7	0.157895
PF3D7_0611800	conserved Plasmodium protein, unknown function	PF3D7_0611800.iso1.exon5.amp2_seg2	6	6	0	1	5	Sporozoites & Blood Stages	-	-	-	+	3248	0	NO	5	0.157895
PF3D7_0627700	transportin	PF3D7_0627700.iso1.exon1.amp1	6	6	0	0	6	Sporozoites & Blood Stages	-	-	-	+	1147	0	NO	1	0.157895
PF3D7_0703200	conserved Plasmodium protein, unknown function	PF3D7_0703200.iso1.exon1.amp1	6	6	0	0	6	Sporozoites & Blood Stages	-	-	-	+	1540	0	NO	1	0.157895
PF3D7_0703900	conserved Plasmodium membrane protein, unknown function	PF3D7_0703900.iso1.exon1.amp4	6	5	1	0	5	Sporozoites & Blood Stages	-	-	-	+	4358	11	NO	1	0.157895
PF3D7_0706500	conserved Plasmodium protein, unknown function	PF3D7_0706500.iso1.exon1.amp1	6	5	1	0	5	Sporozoites & Blood Stages	-	-	-	+	1706	0	NO	1	0.157895
PF3D7_0707500	conserved Plasmodium protein, unknown function	PF3D7_0707500.iso1.exon1.amp2	6	6	0	0	6	Blood Stages	-	-	-	+	1601	0	NO	1	0.157895
PF3D7_0711100	conserved Plasmodium membrane protein, unknown function	PF3D7_0711100.iso1.exon1.amp1	6	4	2	1	3	No MS data	-	+	-	-	237	4	NO	1	0.157895
PF3D7_0712800	erythrocyte membrane protein 1, PfEMP1	PF3D7_0712800.iso1.exon1.amp1	6	3	3	1	2	Blood Stages	-	+	-	-	2239	0	NO	2	0.157895
PF3D7_0724700	conserved Plasmodium protein, unknown function	PF3D7_0724700.e2s2	6	5	1	0	5	Sporozoites & Blood Stages	-	-	-	+	3489	0	NO	5	0.157895
PF3D7_0727200	cysteine desulfurase, putative	PF3D7_0727200.1o1	6	5	1	0	5	Sporozoites & Blood Stages	-	-	-	+	553	0	NO	1	0.157895
PF3D7_0806000	AAA family ATPase, putative	PF3D7_0806000.iso1.exon1.amp2	6	6	0	1	5	Blood Stages	-	-	-	+	1212	0	NO	2	0.157895
PF3D7_0813400	conserved Plasmodium protein, unknown function	PF3D7_0813400.e2s1	6	6	0	0	6	Sporozoites & Blood Stages	-	-	-	+	659	0	NO	6	0.157895
PF3D7_0824200	conserved Plasmodium protein, unknown function	PF3D7_0824200.iso1.exon2.amp2_seg1	6	5	1	1	4	Blood Stages	-	-	-	+	1124	0	NO	3	0.157895
PF3D7_0826100	HECT-like E3 ubiquitin ligase, putative	PF3D7_0826100.s1	6	5	1	0	5	Sporozoites & Blood Stages	-	-	-	+	8591	2	NO	1	0.157895
PF3D7_0826100	HECT-like E3 ubiquitin ligase, putative	PF3D7_0826100.s4	6	5	1	0	5	Sporozoites & Blood Stages	-	-	-	+	8591	2	NO	1	0.157895
PF3D7_0828300	conserved Plasmodium protein, unknown function	PF3D7_0828300.iso1.exon1.amp1	6	5	1	0	5	Blood Stages	-	-	-	+	552	0	NO	1	0.157895
PF3D7_0829000	conserved Plasmodium membrane protein, unknown function	PF3D7_0829000.e2s1	6	5	1	0	5	Sporozoites & Blood Stages	-	-	-	+	1907	5	NO	2	0.157895
PF3D7_0833500	erythrocyte membrane protein 1, PfEMP1	PF3D7_0833500.iso1.exon3.amp1	6	3	3	2	1	Blood Stages	-	+	-	-	2269	0	NO	2	0.157895
PF3D7_0904900	copper-transporting ATPase	PF3D7_0904900.e1s1	6	5	1	0	5	Sporozoites & Blood Stages	-	-	-	+	2568	7	NO	3	0.157895
PF3D7_0905100	nucleoporin NUP100/NSP100, putative	PF3D7_0905100.iso1.exon3.amp1	6	4	2	2	2	Sporozoites & Blood Stages	-	+	-	-	2112	4	NO	3	0.157895
PF3D7_0911100	conserved Plasmodium protein, unknown function	PF3D7_0911100.e1s1	6	6	0	0	6	Sporozoites & Blood Stages	-	-	-	+	1165	0	NO	2	0.157895
PF3D7_0911300	cysteine repeat modular protein 1	PF3D7_0911300.e1s1	6	6	0	0	6	Sporozoites & Blood Stages	-	-	-	+	3313	10	YES	2	0.157895
PF3D7_0915400	ATP-dependent 6-phosphofructokinase	PF3D7_0915400.e1s1	6	5	1	0	5	Sporozoites & Blood Stages	-	-	-	+	1418	0	NO	1	0.157895
PF3D7_0916400	conserved Plasmodium protein, unknown function	PF3D7_0916400.iso1.exon1.amp1	6	5	1	0	5	Blood Stages	-	-	-	+	2519	0	NO	1	0.157895
PF3D7_0922800	conserved Plasmodium protein, unknown function	PF3D7_0922800.iso1.exon4.amp2	6	5	1	0	5	Sporozoites & Blood Stages	-	-	-	+	4255	2	NO	3	0.157895
PF3D7_0924600	conserved Plasmodium protein, unknown function	PF3D7_0924600.iso1.exon1.amp1	6	4	2	0	4	Sporozoites & Blood Stages	-	+	-	+	2082	0	NO	2	0.157895
PF3D7_0930800	conserved Plasmodium membrane protein, unknown function	PF3D7_0930800.e2s2	6	5	1	0	5	Sporozoites & Blood Stages	-	-	-	+	4568	9	NO	3	0.157895
PF3D7_0936800	Plasmodium exported protein (PHISTc), unknown function	PF3D7_0936800.e2s1	6	3	3	2	1	Blood Stages	-	+	-	-	383	1	NO	2	0.157895
PF3D7_1008000	histone deacetylase 2	PF3D7_1008000.s2	6	5	1	0	5	Sporozoites & Blood Stages	-	-	-	+	2379	0	NO	1	0.157895
PF3D7_1015300	methionine aminopeptidase 1b, putative	PF3D7_1015300.e1s1	6	6	0	0	6	Sporozoites & Blood Stages	-	-	-	+	517	0	NO	1	0.157895
PF3D7_1019000	eukaryotic translation initiation factor subunit eIF2A, putative	PF3D7_1019000.e1s1	6	5	1	0	5	Sporozoites & Blood Stages	-	-	-	+	2405	0	NO	2	0.157895
PF3D7_1021200	conserved Plasmodium protein, unknown function	PF3D7_1021200.1o1	6	5	1	1	4	Blood Stages	-	-	-	+	689	0	NO	1	0.157895
PF3D7_1023100	dynein heavy chain, putative	PF3D7_1023100.e1s6	6	5	1	1	4	Sporozoites & Blood Stages	-	-	-	+	5687	0	NO	1	0.157895
PF3D7_1034200	apicoplast ribosomal protein L27 precursor, putative	PF3D7_1034200.1o1	6	3	3	1	2	No MS data	-	+	-	-	214	1	YES	1	0.157895
PF3D7_1036900	conserved Plasmodium protein, unknown function	PF3D7_1036900.e1s2	6	6	0	0	6	Sporozoites & Blood Stages	-	-	-	+	1681	0	NO	3	0.157895
PF3D7_1107300	polyadenylate-binding protein-interacting protein 1, putative	PF3D7_1107300.s2	6	5	1	0	5	Sporozoites & Blood Stages	-	-	-	+	3334	0	NO	1	0.157895
PF3D7_1108100	conserved Plasmodium protein, unknown function	PF3D7_1108100.iso1.exon1.amp1	6	5	1	0	5	Sporozoites & Blood Stages	-	-	-	+	1368	0	NO	3	0.157895
PF3D7_1111800	peptidyl-prolyl cis-trans isomerase, putative	PF3D7_1111800.iso1.exon2.amp1	6	5	1	0	5	No MS data	-	-	-	+	355	1	NO	2	0.157895
PF3D7_1113000	conserved Plasmodium protein, unknown function	PF3D7_1113000.iso1.exon2.amp1	6	4	2	2	2	Sporozoites & Blood Stages	-	+	-	-	5922	0	NO	7	0.157895
PF3D7_1119400	ubiquitin-protein ligase, putative	PF3D7_1119400.iso1.exon1.amp3	6	6	0	0	6	Blood Stages	-	-	-	+	2147	2	NO	1	0.157895
PF3D7_1122900	dynein heavy chain, putative	PF3D7_1122900.e1s1	6	5	1	0	5	Sporozoites & Blood Stages	-	-	-	+	5251	0	NO	3	0.157895
PF3D7_1123300	RING zinc finger protein, putative	PF3D7_1123300.1o1	6	5	1	0	5	Blood Stages	-	-	-	+	689	1	NO	1	0.157895
PF3D7_1125300	DNA-directed RNA polymerase	PF3D7_1125300.iso1.exon1.amp1	6	6	0	1	5	Sporozoites & Blood Stages	-	-	-	+	1531	0	NO	1	0.157895
PF3D7_1127800	conserved Plasmodium protein, unknown function	PF3D7_1127800.iso1.exon1.amp1_seg2	6	6	0	0	6	Sporozoites & Blood Stages	-	-	-	+	1420	0	NO	1	0.157895
PF3D7_1137600	conserved Plasmodium protein, unknown function	PF3D7_1137600 (renamed)	6	5	1	1	4	Blood Stages	-	-	-	+	656	0	NO	2	0.157895
PF3D7_1208100	conserved Plasmodium protein, unknown function	PF3D7_1208100.e2s1	6	3	3	1	2	Sporozoites & Blood Stages	-	+	-	-	4469	2	NO	4	0.157895
PF3D7_1208800	zinc finger protein, putative	PF3D7_1208800.e1s1	6	4	2	0	4	Sporozoites & Blood Stages	-	+	-	+	1180	6	NO	1	0.157895
PF3D7_1224500	histone chaperone ASF1, putative	PF3D7_1224500.2o2	6	5	1	0	5	Sporozoites & Blood Stages	-	-	-	+	273	0	NO	2	0.157895
PF3D7_1229600	conserved Plasmodium protein, unknown function	PF3D7_1229600.iso1.exon2.amp1	6	6	0	1	5	Blood Stages	-	-	-	+	1163	0	YES	2	0.157895
PF3D7_1235200	V-type K+-independent H+-translocating inorganic pyrophosphatase	PF3D7_1235200.iso1.exon2.amp2	6	5	1	0	5	Sporozoites & Blood Stages	-	-	-	+	1057	16	NO	2	0.157895
PF3D7_1240300	erythrocyte membrane protein 1, PfEMP1	PF3D7_1240300.iso1.exon2.amp1	6	5	1	1	4	No MS data	-	-	-	+	2646	0	NO	2	0.157895
PF3D7_1241300	conserved Plasmodium protein, unknown function	PF3D7_1241300.iso1.exon1.amp1	6	4	2	0	4	No MS data	-	+	-	+	560	0	NO	1	0.157895
PF3D7_1241400	RNA-binding protein, putative	PF3D7_1241400.iso1.exon1.amp1	6	5	1	0	5	Blood Stages	-	-	-	+	1991	0	NO	1	0.157895
PF3D7_1244100	N-alpha-acetyltransferase 15, NatA auxiliary subunit, putative	PF3D7_1244100.e1s2	6	5	1	2	3	Sporozoites & Blood Stages	-	-	-	-	1296	0	NO	5	0.157895
PF3D7_1251800	conserved Plasmodium protein, unknown function	PF3D7_1251800.1o1	6	5	1	0	5	Blood Stages	-	-	-	+	655	0	NO	1	0.157895
PF3D7_1304300	conserved Plasmodium protein, unknown function	PF3D7_1304300.1o1	6	5	1	2	3	Blood Stages	-	-	-	-	213	0	YES	1	0.157895
PF3D7_1309300	U4/U6 small nuclear ribonucleoprotein PRP3, putative	PF3D7_1309300.iso1.exon1.amp1	6	5	1	0	5	Blood Stages	-	-	-	+	728	0	NO	1	0.157895
PF3D7_1329800	conserved Plasmodium protein, unknown function	PF3D7_1329800.iso1.exon1.amp1	6	4	2	0	4	No MS data	-	+	-	+	1208	0	NO	1	0.157895
PF3D7_1340400	conserved Plasmodium protein, unknown function	PF3D7_1340400.iso1.exon1.amp1	6	6	0	0	6	No MS data	-	-	-	+	385	0	NO	2	0.157895
PF3D7_1355500	serine/threonine protein phosphatase 5	PF3D7_1355500.1o1	6	4	2	0	4	Sporozoites & Blood Stages	-	+	-	+	658	0	NO	1	0.157895
PF3D7_1361000	protein arginine N-methyltransferase 5, putative	PF3D7_1361000.1o1	6	6	0	0	6	Blood Stages	-	-	-	+	724	0	NO	1	0.157895
PF3D7_1364200	conserved Plasmodium protein, unknown function	PF3D7_1364200.e1s2	6	6	0	1	5	Sporozoites & Blood Stages	-	-	-	+	1813	0	NO	1	0.157895
PF3D7_1369400	conserved Plasmodium protein, unknown function	PF3D7_1369400.iso1.exon2.amp1_seg1	6	5	1	0	5	Sporozoites & Blood Stages	-	-	-	+	2868	3	NO	2	0.157895
PF3D7_1373400	rifin	PF3D7_1373400.iso1.exon2.amp1	6	3	3	1	2	No MS data	-	+	-	-	377	1	NO	2	0.157895
PF3D7_1405200	trafficking protein particle complex subunit 1, putative	PF3D7_1405200.iso1.exon1.amp1	6	4	2	1	3	Sporozoites & Blood Stages	-	+	-	-	192	0	NO	3	0.157895
PF3D7_1405500	COBW domain-containing protein 1, putative	PF3D7_1405500.1o1	6	6	0	1	5	No MS data	-	-	-	+	575	0	NO	1	0.157895
PF3D7_1417000	inner membrane complex protein 1l, putative	PF3D7_1417000.1o1	6	5	1	0	5	Sporozoite	-	-	-	+	382	0	NO	1	0.157895
PF3D7_1417300	cysteine protease ATG4, putative	PF3D7_1417300.iso1.exon1.amp1	6	5	1	0	5	Blood Stages	-	-	-	+	1124	0	NO	3	0.157895
PF3D7_1417600	conserved Plasmodium protein, unknown function	PF3D7_1417600.iso1.exon1.amp2_seg1	6	5	1	0	5	Sporozoites & Blood Stages	-	-	-	+	4662	1	NO	1	0.157895
PF3D7_1419400	conserved Plasmodium membrane protein, unknown function	PF3D7_1419400.e1s2	6	4	2	0	4	Sporozoites & Blood Stages	-	+	-	+	2201	4	NO	4	0.157895
PF3D7_1428900	conserved Plasmodium protein, unknown function	PF3D7_1428900.iso1.exon1.amp1_seg1	6	6	0	1	5	Blood Stages	-	-	-	+	1445	0	NO	1	0.157895
PF3D7_1432600	conserved Plasmodium protein, unknown function	PF3D7_1432600.iso1.exon1.amp2	6	6	0	0	6	Sporozoite	-	-	-	+	1195	0	NO	1	0.157895
PF3D7_1434500	dynein-related AAA-type ATPase, putative	PF3D7_1434500.e2s5	6	6	0	1	5	Sporozoites & Blood Stages	-	-	-	+	8105	9	NO	1	0.157895
PF3D7_1434600	methionine aminopeptidase 2	PF3D7_1434600.e1s1	6	4	2	1	3	Sporozoites & Blood Stages	-	+	-	-	628	0	NO	1	0.157895
PF3D7_1447800	calponin homology domain-containing protein, putative	PF3D7_1447800.e1s2	6	5	1	0	5	Sporozoites & Blood Stages	-	-	-	+	1986	0	NO	1	0.157895
PF3D7_1448300	conserved Plasmodium protein, unknown function	PF3D7_1448300.s2	6	5	1	0	5	Sporozoites & Blood Stages	-	-	-	+	1641	0	NO	1	0.157895
PF3D7_1449500	AP2 domain transcription factor, putative	PF3D7_1449500.iso1.exon2.amp1	6	6	0	0	6	Sporozoites & Blood Stages	-	-	-	+	715	0	NO	2	0.157895
PF3D7_1452600	conserved Plasmodium protein, unknown function	PF3D7_1452600.iso1.exon1.amp1	6	6	0	0	6	Sporozoites & Blood Stages	-	-	-	+	3347	0	NO	7	0.157895
PF3D7_1455700	conserved Plasmodium protein, unknown function	PF3D7_1455700.1o2	6	5	1	0	5	Blood Stages	-	-	-	+	1077	0	NO	2	0.157895
PF3D7_1455800	LCCL domain-containing protein	PF3D7_1455800.e1s1	6	4	2	2	2	Sporozoites & Blood Stages	-	+	-	-	1617	0	YES	2	0.157895
PF3D7_1455800	LCCL domain-containing protein	PF3D7_1455800.e2s2	6	5	1	0	5	Sporozoites & Blood Stages	-	-	-	+	1617	0	YES	2	0.157895
PF3D7_1465300	tRNA 3'-trailer sequence RNase, putative	PF3D7_1465300.e1	6	5	1	0	5	Blood Stages	-	-	-	+	858	0	YES	6	0.157895
PF3D7_1466900	conserved Plasmodium protein, unknown function	PF3D7_1466900.iso1.exon2.amp1	6	5	1	1	4	Sporozoites & Blood Stages	-	-	-	+	1416	0	NO	2	0.157895
PF3D7_1469600	biotin carboxylase subunit of acetyl CoA carboxylase, putative	PF3D7_1469600.e1s4	6	5	1	0	5	Sporozoites & Blood Stages	-	-	-	+	3367	0	YES	3	0.157895
PF3D7_1470500	phosphodiesterase delta, putative	PF3D7_1470500.5o6	6	4	2	0	4	Blood Stages	-	+	-	+	815	6	NO	6	0.157895
PF3D7_0408600	sporozoite invasion-associated protein 1	PFD0425w	6	2	4	1	1	Sporozoite	-	+	-	-	984	0	YES	1	0.157895
PF3D7_1250600	translation initiation factor eIF-2B subunit beta, putative	PFL2430c	6	6	0	1	5	Blood Stages	-	-	-	+	679	0	NO	1	0.157895
PF3D7_0803600	conserved Plasmodium protein, unknown function	MAL8P1.143_3o15	5	4	1	0	4	Sporozoites & Blood Stages	-	-	-	+	1599	2	NO	15	0.131579
PF3D7_1302200	early transcribed membrane protein 13	PF13_0012	5	3	2	1	2	No MS data	-	+	-	-	229	2	YES	1	0.131579
PF3D7_1354200	inositol-polyphosphate 5-phosphatase, putative	PF13_0285	5	5	0	0	5	Sporozoites & Blood Stages	-	-	-	+	803	3	NO	1	0.131579
PF3D7_1366600	signal recognition particle receptor subunit alpha, putative	PF13_0350	5	5	0	0	5	Sporozoites & Blood Stages	-	-	-	+	576	0	NO	1	0.131579
PF3D7_0101900	rifin	PF3D7_0101900.iso1.exon1.amp1	5	3	2	0	3	No MS data	-	+	-	-	343	1	YES	2	0.131579
PF3D7_0201600	PHISTb domain-containing RESA-like protein 1	PF3D7_0201600.2o2	5	3	2	2	1	Blood Stages	-	+	-	-	485	1	NO	2	0.131579
PF3D7_0202000	knob-associated histidine-rich protein	PF3D7_0202000.e2s1	5	4	1	1	3	Blood Stages	-	-	-	-	654	0	YES	2	0.131579
PF3D7_0203600	conserved Plasmodium protein, unknown function	PF3D7_0203600.1o1	5	3	2	0	3	Blood Stages	-	+	-	-	635	1	NO	1	0.131579
PF3D7_0204100	conserved Plasmodium protein, unknown function	PF3D7_0204100.iso1.exon1.amp2	5	5	0	0	5	Sporozoites & Blood Stages	-	-	-	+	2295	0	YES	1	0.131579
PF3D7_0210300	monocarboxylate transporter, putative	PF3D7_0210300.e2	5	2	3	0	2	Blood Stages	-	+	-	-	457	12	YES	2	0.131579
PF3D7_0211100	conserved Plasmodium protein, unknown function	PF3D7_0211100.iso1.exon1.amp2	5	5	0	0	5	Blood Stages	-	-	-	+	1121	0	NO	1	0.131579
PF3D7_0211200	ras-related protein Rab-5A	PF3D7_0211200.1o1	5	4	1	0	4	Sporozoites & Blood Stages	-	-	-	+	235	0	NO	1	0.131579
PF3D7_0212100	conserved Plasmodium protein, unknown function	PF3D7_0212100.e1s2	5	5	0	0	5	Sporozoites & Blood Stages	-	-	-	+	1844	0	NO	1	0.131579
PF3D7_0219700	Plasmodium exported protein (PHISTc), unknown function	PF3D7_0219700.2o2	5	5	0	0	5	Blood Stages	-	-	-	+	295	1	NO	2	0.131579
PF3D7_0300700	rifin	PF3D7_0300700.iso1.exon2.amp1	5	3	2	0	3	Sporozoite	-	+	-	-	368	1	YES	2	0.131579
PF3D7_0301500	Plasmodium exported protein, unknown function	PF3D7_0301500.2o2	5	3	2	1	2	Blood Stages	-	+	-	-	284	1	NO	2	0.131579
PF3D7_0302200	cytoadherence linked asexual protein 3.2	PF3D7_0302200.1o9	5	1	4	0	1	Sporozoites & Blood Stages	-	+	-	-	1416	0	YES	9	0.131579
PF3D7_0311700	plasmepsin VI	PF3D7_0311700.1o15	5	5	0	0	5	Sporozoites & Blood Stages	-	-	-	+	432	1	YES	15	0.131579
PF3D7_0315200	circumsporozoite- and TRAP-related protein	PF3D7_0315200.iso1.exon1.amp3	5	4	1	0	4	Sporozoite	-	-	-	+	2114	0	YES	1	0.131579
PF3D7_0317300	conserved Plasmodium protein, unknown function	PF3D7_0317300.s1	5	5	0	0	5	Sporozoites & Blood Stages	-	-	-	+	3394	0	NO	1	0.131579
PF3D7_0400200	erythrocyte membrane protein 1 (PfEMP1), exon 2, pseudogene	PF3D7_0400200.iso1.exon1.amp1	5	3	2	0	3	No MS data	-	+	-	-	399	0	NO	1	0.131579
PF3D7_0401400	rifin	PF3D7_0401400.iso1.exon2.amp1	5	2	3	1	1	No MS data	-	+	-	-	329	1	YES	2	0.131579
PF3D7_0403600	conserved Plasmodium protein, unknown function	PF3D7_0403600.2o2	5	4	1	0	4	Blood Stages	-	-	-	+	768	0	NO	2	0.131579
PF3D7_0405000	ATP-dependent RNA helicase DDX51, putative	PF3D7_0405000.iso1.exon3.amp1	5	4	1	0	4	Blood Stages	-	-	-	+	567	0	NO	3	0.131579
PF3D7_0409100	U4/U6 small nuclear ribonucleoprotein PRP31, putative	PF3D7_0409100.e2	5	4	1	0	4	Blood Stages	-	-	-	+	534	0	NO	2	0.131579
PF3D7_0409600	replication protein A1, large subunit	PF3D7_0409600.iso1.exon1.amp1	5	4	1	0	4	Sporozoites & Blood Stages	-	-	-	+	1145	0	NO	1	0.131579
PF3D7_0409600	replication protein A1, large subunit	PF3D7_0409600.iso1.exon1.amp2	5	5	0	0	5	Sporozoites & Blood Stages	-	-	-	+	1145	0	NO	1	0.131579
PF3D7_0411000	conserved Plasmodium protein, unknown function	PF3D7_0411000.iso1.exon1.amp1	5	5	0	0	5	Blood Stages	-	-	-	+	1570	0	NO	1	0.131579
PF3D7_0412900	erythrocyte membrane protein 1, PfEMP1	PF3D7_0412900.iso1.exon1.amp1	5	2	3	1	1	Blood Stages	-	+	-	-	2312	0	NO	2	0.131579
PF3D7_0414000	structural maintenance of chromosomes protein 3, putative	PF3D7_0414000.e2s1	5	4	1	2	2	Blood Stages	-	-	-	-	1193	0	NO	21	0.131579
PF3D7_0423300	conserved Plasmodium protein, unknown function	PF3D7_0423300.1o1	5	5	0	0	5	Blood Stages	-	-	-	+	476	1	YES	1	0.131579
PF3D7_0425500	stevor	PF3D7_0425500.iso1.exon1.amp1	5	2	3	1	1	No MS data	-	+	-	-	304	1	YES	2	0.131579
PF3D7_0425800	erythrocyte membrane protein 1, PfEMP1	PF3D7_0425800.iso1.exon2.amp1	5	3	2	2	1	Sporozoites & Blood Stages	-	+	-	-	3553	1	NO	2	0.131579
PF3D7_0500100	erythrocyte membrane protein 1, PfEMP1	PF3D7_0500100.iso1.exon2.amp1	5	3	2	1	2	Sporozoites & Blood Stages	-	+	-	-	2207	0	NO	2	0.131579
PF3D7_0500900	serine/threonine protein kinase, FIKK family	PF3D7_0500900.iso1.exon2.amp1	5	2	3	0	2	Blood Stages	-	+	-	-	600	0	NO	3	0.131579
PF3D7_0501600	rhoptry-associated protein 2	PF3D7_0501600.e1s1	5	1	4	0	1	Sporozoites & Blood Stages	-	+	-	-	398	0	YES	1	0.131579
PF3D7_0501800	chromosome assembly factor 1	PF3D7_0501800.e1s2	5	3	2	1	2	Blood Stages	-	+	-	-	1076	0	NO	1	0.131579
PF3D7_0509100	structural maintenance of chromosomes protein 4, putative	PF3D7_0509100.iso1.exon1.amp1	5	3	2	0	3	Blood Stages	-	+	-	-	1708	0	NO	1	0.131579
PF3D7_0509200	leucine-rich repeat protein	PF3D7_0509200.iso1.exon4.amp1	5	3	2	0	3	Blood Stages	-	+	-	-	338	0	NO	5	0.131579
PF3D7_0509700	conserved Plasmodium protein, unknown function	PF3D7_0509700.e4s1	5	4	1	2	2	Sporozoite	-	-	-	-	395	0	NO	7	0.131579
PF3D7_0511500	RNA pseudouridylate synthase, putative	PF3D7_0511500.s3	5	4	1	0	4	Sporozoites & Blood Stages	-	-	-	+	10061	0	NO	1	0.131579
PF3D7_0514300	aspartate--tRNA ligase, putative	PF3D7_0514300.iso1.exon1.amp2_seg2	5	3	2	1	2	Sporozoites & Blood Stages	-	+	-	-	1128	0	YES	1	0.131579
PF3D7_0516400	phosducin-like protein, putative	PF3D7_0516400.1o1	5	4	1	0	4	Sporozoites & Blood Stages	-	-	-	+	335	0	NO	1	0.131579
PF3D7_0518700	mRNA-binding protein PUF1	PF3D7_0518700.e1s1	5	5	0	0	5	Sporozoites & Blood Stages	-	-	-	+	1894	0	NO	5	0.131579
PF3D7_0521300	zinc finger protein, putative	PF3D7_0521300.iso1.exon3.amp1	5	4	1	0	4	Blood Stages	-	-	-	+	1345	0	NO	3	0.131579
PF3D7_0521400	conserved Plasmodium protein, unknown function	PF3D7_0521400.1o1	5	5	0	0	5	Blood Stages	-	-	-	+	562	0	YES	1	0.131579
PF3D7_0521500	ribosomal large subunit pseudouridylate synthase, putative	PF3D7_0521500.iso1.exon2.amp1	5	4	1	0	4	Sporozoite	-	-	-	+	487	0	NO	2	0.131579
PF3D7_0523000	multidrug resistance protein 1	PF3D7_0523000.e1s1	5	4	1	0	4	Blood Stages	-	-	-	+	1419	11	NO	1	0.131579
PF3D7_0523000	multidrug resistance protein 1	PF3D7_0523000.e1s2	5	4	1	0	4	Blood Stages	-	-	-	+	1419	11	NO	1	0.131579
PF3D7_0530100	SNARE protein, putative	PF3D7_0530100.2o2	5	2	3	0	2	Sporozoites & Blood Stages	-	+	-	-	225	1	NO	2	0.131579
PF3D7_0533100	erythrocyte membrane protein 1 (PfEMP1), pseudogene	PF3D7_0533100.iso1.exon1.amp2	5	4	1	0	4	No MS data	-	-	-	+	3164	0	NO	1	0.131579
PF3D7_0600500	rifin	PF3D7_0600500.iso1.exon2.amp1	5	4	1	2	2	Blood Stages	-	-	-	-	372	1	YES	2	0.131579
PF3D7_0604000	conserved Plasmodium protein, unknown function	PF3D7_0604000.iso1.exon1.amp1	5	5	0	0	5	Blood Stages	-	-	-	+	2010	0	NO	1	0.131579
PF3D7_0613300	rhoptry protein ROP14	PF3D7_0613300.iso1.exon6.amp2	5	5	0	1	4	Sporozoites & Blood Stages	-	-	-	+	1422	11	NO	4	0.131579
PF3D7_0622100	conserved Plasmodium protein, unknown function	PF3D7_0622100.iso1.exon1.amp2_seg2	5	3	2	0	3	Blood Stages	-	+	-	-	1340	0	NO	1	0.131579
PF3D7_0628100	HECT-domain (ubiquitin-transferase), putative	PF3D7_0628100.iso1.exon1.amp10	5	5	0	0	5	Sporozoites & Blood Stages	-	-	-	+	10287	2	NO	1	0.131579
PF3D7_0628200	eukaryotic translation initiation factor 2-alpha kinase	PF3D7_0628200.s2 (renamed)	5	3	2	0	3	Sporozoites & Blood Stages	-	+	-	-	3072	1	NO	1	0.131579
PF3D7_0632500	erythrocyte membrane protein 1, PfEMP1	PF3D7_0632500.iso1.exon1.amp1	5	3	2	1	2	Sporozoites & Blood Stages	-	+	-	-	3954	0	NO	2	0.131579
PF3D7_0703500	erythrocyte membrane-associated antigen	PF3D7_0703500.e2s3	5	5	0	0	5	Sporozoites & Blood Stages	-	-	-	+	2299	0	NO	1	0.131579
PF3D7_0703900	conserved Plasmodium membrane protein, unknown function	PF3D7_0703900.iso1.exon1.amp1_seg1	5	4	1	0	4	Sporozoites & Blood Stages	-	-	-	+	4358	11	NO	1	0.131579
PF3D7_0704000	conserved Plasmodium membrane protein, unknown function	PF3D7_0704000.iso1.exon1.amp1_seg1	5	4	1	0	4	Sporozoites & Blood Stages	-	-	-	+	3268	8	NO	1	0.131579
PF3D7_0705000	mRNA cap guanine-N7 methyltransferase, putative	PF3D7_0705000.e1s2	5	4	1	1	3	Sporozoites & Blood Stages	-	-	-	-	1213	0	NO	2	0.131579
PF3D7_0709100	Cg1 protein	PF3D7_0709100.e1s1	5	3	2	0	3	Sporozoites & Blood Stages	-	+	-	-	1248	0	YES	1	0.131579
PF3D7_0711700	erythrocyte membrane protein 1, PfEMP1	PF3D7_0711700.e2s1	5	2	3	0	2	Sporozoites & Blood Stages	-	+	-	-	2215	0	NO	2	0.131579
PF3D7_0712000	erythrocyte membrane protein 1, PfEMP1	PF3D7_0712000.iso1.exon1.amp1	5	2	3	1	1	Blood Stages	-	+	-	-	2275	0	NO	2	0.131579
PF3D7_0712900	erythrocyte membrane protein 1, PfEMP1	PF3D7_0712900.iso1.exon1.amp1	5	2	3	2	0	No MS data	-	+	-	-	2192	0	NO	2	0.131579
PF3D7_0713400	GPCR-like receptor SR25	PF3D7_0713400.2o2	5	5	0	2	3	Blood Stages	-	-	-	-	357	8	YES	2	0.131579
PF3D7_0714200	conserved Plasmodium protein, unknown function	PF3D7_0714200.iso1.exon1.amp2	5	5	0	0	5	Sporozoites & Blood Stages	-	-	-	+	1361	0	NO	1	0.131579
PF3D7_0718600	conserved Plasmodium protein, unknown function	PF3D7_0718600.iso1.exon8.amp1	5	4	1	1	3	Blood Stages	-	-	-	-	1114	0	NO	10	0.131579
PF3D7_0719000	conserved Plasmodium protein, unknown function	PF3D7_0719000.1o1	5	5	0	1	4	Blood Stages	-	-	-	+	153	0	NO	1	0.131579
PF3D7_0725100	conserved Plasmodium membrane protein, unknown function	PF3D7_0725100.e1s1	5	3	2	0	3	Sporozoites & Blood Stages	-	+	-	-	1576	5	NO	2	0.131579
PF3D7_0726400	conserved Plasmodium membrane protein, unknown function	PF3D7_0726400.e2s3	5	5	0	1	4	Sporozoites & Blood Stages	-	-	-	+	4944	8	NO	5	0.131579
PF3D7_0729500	mRNA (N6-adenosine)-methyltransferase, putative	PF3D7_0729500.iso1.exon1.amp1	5	4	1	2	2	Sporozoites & Blood Stages	-	-	-	-	760	0	NO	1	0.131579
PF3D7_0800300	erythrocyte membrane protein 1, PfEMP1	PF3D7_0800300.e1s1	5	3	2	0	3	Sporozoites & Blood Stages	-	+	-	-	2980	0	NO	2	0.131579
PF3D7_0800300	erythrocyte membrane protein 1, PfEMP1	PF3D7_0800300.e2s1	5	3	2	0	3	Sporozoites & Blood Stages	-	+	-	-	2980	0	NO	2	0.131579
PF3D7_0812700	U1 small nuclear ribonucleoprotein C, putative	PF3D7_0812700.1o1	5	3	2	0	3	Sporozoites & Blood Stages	-	+	-	-	235	0	NO	1	0.131579
PF3D7_0817300	conserved Plasmodium protein, unknown function	PF3D7_0817300.e1s3	5	5	0	0	5	Blood Stages	-	-	-	+	2235	0	NO	1	0.131579
PF3D7_0823300	histone acetyltransferase GCN5	PF3D7_0823300.e1s1	5	5	0	0	5	Sporozoites & Blood Stages	-	-	-	+	1465	0	NO	4	0.131579
PF3D7_0828400	mitochondrial inner membrane protein OXA1, putative	PF3D7_0828400.1o1	5	5	0	0	5	No MS data	-	-	-	+	589	4	NO	1	0.131579
PF3D7_0829000	conserved Plasmodium membrane protein, unknown function	PF3D7_0829000.e2s2	5	5	0	0	5	Sporozoites & Blood Stages	-	-	-	+	1907	5	NO	2	0.131579
PF3D7_0830600	Plasmodium exported protein (PHISTc), unknown function	PF3D7_0830600.2o2	5	5	0	0	5	Blood Stages	-	-	-	+	456	1	NO	2	0.131579
PF3D7_0830800	surface-associated interspersed protein 8.2 (SURFIN 8.2)	PF3D7_0830800.iso1.exon1.amp2	5	3	2	0	3	No MS data	-	+	-	-	2049	1	NO	2	0.131579
PF3D7_0831500	Plasmodium exported protein (PHIST), unknown function	PF3D7_0831500.iso1.exon2.amp1	5	2	3	0	2	No MS data	-	+	-	-	335	0	NO	2	0.131579
PF3D7_0831500	Plasmodium exported protein (PHIST), unknown function	PF3D7_0831500.iso1.exon3.amp1	5	4	1	1	3	No MS data	-	-	-	-	335	0	NO	2	0.131579
PF3D7_0905300	dynein heavy chain, putative	PF3D7_0905300.s5	5	4	1	0	4	Sporozoites & Blood Stages	-	-	-	+	6118	0	NO	1	0.131579
PF3D7_0905900	coatomer subunit beta, putative	PF3D7_0905900.iso1.exon1.amp2_seg1	5	4	1	0	4	Sporozoites & Blood Stages	-	-	-	+	1010	0	NO	1	0.131579
PF3D7_0907600	translation initiation factor SUI1, putative	PF3D7_0907600.iso1.exon2.amp1	5	4	1	0	4	Sporozoites & Blood Stages	-	-	-	+	818	0	NO	2	0.131579
PF3D7_0909900	helicase SKI2W, putative	PF3D7_0909900.iso1.exon1.amp1	5	4	1	0	4	Sporozoites & Blood Stages	-	-	-	+	1373	0	NO	1	0.131579
PF3D7_0910000	SET domain protein, putative	PF3D7_0910000.iso1.exon1.amp2	5	4	1	0	4	Sporozoite	-	-	-	+	1114	0	NO	1	0.131579
PF3D7_0914000	pseudouridylate synthase, putative	PF3D7_0914000.1o1	5	1	4	1	0	Sporozoites & Blood Stages	-	+	-	-	955	0	YES	1	0.131579
PF3D7_0918900	gamma-glutamylcysteine synthetase	PF3D7_0918900.e1s1	5	2	3	0	2	Sporozoites & Blood Stages	-	+	-	-	1063	0	NO	1	0.131579
PF3D7_0919800	TLD domain-containing protein	PF3D7_0919800.iso1.exon1.amp2_seg1	5	4	1	0	4	Sporozoites & Blood Stages	-	-	-	+	1078	0	NO	2	0.131579
PF3D7_0919900	regulator of chromosome condensation, putative	PF3D7_0919900.iso1.exon1.amp1	5	5	0	0	5	Sporozoites & Blood Stages	-	-	-	+	3381	0	NO	1	0.131579
PF3D7_0922800	conserved Plasmodium protein, unknown function	PF3D7_0922800.iso1.exon4.amp3	5	4	1	0	4	Sporozoites & Blood Stages	-	-	-	+	4255	2	NO	3	0.131579
PF3D7_0928800	serine/threonine protein kinase, putative	PF3D7_0928800.iso1.exon1.amp1	5	5	0	1	4	Blood Stages	-	-	-	+	820	0	NO	1	0.131579
PF3D7_0929000	transcription initiation factor TFIID subunit 7, putative	PF3D7_0929000.e2	5	3	2	0	3	Blood Stages	-	+	-	-	397	0	NO	2	0.131579
PF3D7_1000200	rifin	PF3D7_1000200.iso1.exon1.amp1	5	2	3	1	1	No MS data	-	+	-	-	371	1	NO	2	0.131579
PF3D7_1004100	conserved Plasmodium protein, unknown function	PF3D7_1004100.e8	5	4	1	0	4	No MS data	-	-	-	+	1190	0	NO	10	0.131579
PF3D7_1014500	conserved Plasmodium protein, unknown function	PF3D7_1014500.iso1.exon1.amp2	5	3	2	0	3	Sporozoites & Blood Stages	-	+	-	-	1299	2	NO	1	0.131579
PF3D7_1021700	conserved Plasmodium membrane protein, unknown function	PF3D7_1021700.e1s2	5	4	1	0	4	Sporozoites & Blood Stages	-	-	-	+	6934	5	NO	5	0.131579
PF3D7_1021800	schizont egress antigen-1	PF3D7_1021800.iso1.exon2.amp1	5	2	3	0	2	Blood Stages	-	+	-	-	2074	0	NO	4	0.131579
PF3D7_1026600	conserved Plasmodium protein, unknown function	PF3D7_1026600.iso1.exon1.amp2	5	4	1	0	4	Sporozoites & Blood Stages	-	-	-	+	1692	0	NO	1	0.131579
PF3D7_1028700	merozoite TRAP-like protein	PF3D7_1028700.1o1	5	4	1	0	4	Blood Stages	-	-	-	+	498	1	YES	1	0.131579
PF3D7_1029700	conserved Plasmodium protein, unknown function	PF3D7_1029700.3o3	5	5	0	0	5	Sporozoite	-	-	-	+	776	1	YES	3	0.131579
PF3D7_1032900	RNA polymerase II-associated protein 1, putative	PF3D7_1032900.e1s1	5	3	2	0	3	Sporozoites & Blood Stages	-	+	-	-	1743	2	NO	1	0.131579
PF3D7_1037100	pyruvate kinase 2	PF3D7_1037100.1o1	5	3	2	1	2	Sporozoites & Blood Stages	-	+	-	-	745	0	YES	1	0.131579
PF3D7_1105300	conserved Plasmodium protein, unknown function	PF3D7_1105300.1o2	5	4	1	0	4	Sporozoites & Blood Stages	-	-	-	+	730	1	YES	2	0.131579
PF3D7_1107600	conserved Plasmodium protein, unknown function	PF3D7_1107600.iso1.exon1.amp1_seg2	5	4	1	0	4	Blood Stages	-	-	-	+	1145	0	NO	1	0.131579
PF3D7_1110200	pre-mRNA-processing factor 6, putative	PF3D7_1110200.e1s1	5	4	1	1	3	Sporozoites & Blood Stages	-	-	-	-	1329	0	NO	2	0.131579
PF3D7_1115400	cysteine proteinase falcipain 3	PF3D7_1115400.e1s1	5	5	0	0	5	Sporozoites & Blood Stages	-	-	-	+	492	1	NO	1	0.131579
PF3D7_1118200	heat shock protein 90, putative	PF3D7_1118200.e1s1	5	2	3	0	2	Blood Stages	-	+	-	-	930	0	NO	1	0.131579
PF3D7_1124500	pyruvate dehydrogenase E1 component subunit alpha	PF3D7_1124500.1o1	5	3	2	0	3	Sporozoite	-	+	-	-	608	2	YES	1	0.131579
PF3D7_1127900	conserved Plasmodium protein, unknown function	PF3D7_1127900.3o3	5	2	3	0	2	Blood Stages	-	+	-	-	409	0	NO	3	0.131579
PF3D7_1134300	conserved Plasmodium protein, unknown function	PF3D7_1134300.iso1.exon1.amp2	5	4	1	1	3	Blood Stages	-	-	-	-	2227	0	NO	1	0.131579
PF3D7_1134500	alpha/beta hydrolase, putative	PF3D7_1134500.s1	5	3	2	1	2	Sporozoites & Blood Stages	-	+	-	-	1744	2	NO	2	0.131579
PF3D7_1134700	DNA-directed RNA polymerase I subunit RPA2, putative	PF3D7_1134700.e2s2	5	3	2	0	3	Blood Stages	-	+	-	-	1517	0	NO	2	0.131579
PF3D7_1139100	RNA-binding protein, putative	PF3D7_1139100.iso1.exon1.amp2	5	3	2	0	3	Blood Stages	-	+	-	-	1791	0	NO	1	0.131579
PF3D7_1150400	erythrocyte membrane protein 1, PfEMP1	PF3D7_1150400.iso1.exon2.amp1	5	3	2	1	2	Sporozoites & Blood Stages	-	+	-	-	3119	1	NO	2	0.131579
PF3D7_1207200	conserved Plasmodium protein, unknown function	PF3D7_1207200.iso1.exon1.amp3	5	5	0	0	5	Blood Stages	-	-	-	+	2723	3	NO	1	0.131579
PF3D7_1209500	cGMP-specific phosphodiesterase	PF3D7_1209500.iso2.exon2.amp1	5	4	1	0	4	Sporozoites & Blood Stages	-	-	-	+	954	6	NO	5	0.131579
PF3D7_1211000	kinesin-7, putative	PF3D7_1211000.e3s1	5	5	0	0	5	Sporozoites & Blood Stages	-	-	-	+	1844	0	NO	3	0.131579
PF3D7_1221300	conserved Plasmodium protein, unknown function	PF3D7_1221300.iso1.exon6.amp1	5	4	1	1	3	Blood Stages	-	-	-	-	711	0	NO	9	0.131579
PF3D7_1223600	conserved Plasmodium protein, unknown function	PF3D7_1223600.1o2	5	2	3	0	2	Blood Stages	-	+	-	-	1560	2	NO	2	0.131579
PF3D7_1223600	conserved Plasmodium protein, unknown function	PF3D7_1223600.e1	5	3	2	0	3	Blood Stages	-	+	-	-	1560	2	NO	2	0.131579
PF3D7_1233200	conserved Plasmodium protein, unknown function	PF3D7_1233200.iso1.exon3.amp2	5	5	0	0	5	Blood Stages	-	-	-	+	3238	0	NO	3	0.131579
PF3D7_1238800	acyl-CoA synthetase	PF3D7_1238800.e1s1	5	5	0	0	5	Sporozoites & Blood Stages	-	-	-	+	792	0	NO	1	0.131579
PF3D7_1250800	DNA repair protein rhp16, putative	PF3D7_1250800.e2s2	5	4	1	1	3	Sporozoites & Blood Stages	-	-	-	-	1647	0	NO	2	0.131579
PF3D7_1252400	reticulocyte binding protein homologue 3, pseudogene	PF3D7_1252400.e4s3	5	3	2	0	3	Sporozoites & Blood Stages	-	+	-	-	2889	0	YES	4	0.131579
PF3D7_1302200	early transcribed membrane protein 13	PF3D7_1302200.1o1	5	3	2	1	2	No MS data	-	+	-	-	229	2	YES	1	0.131579
PF3D7_1303800	conserved Plasmodium protein, unknown function	PF3D7_1303800.e1s9	5	4	1	0	4	Sporozoites & Blood Stages	-	-	-	+	9271	2	NO	1	0.131579
PF3D7_1308400	conserved Plasmodium protein, unknown function	PF3D7_1308400.e1s1	5	5	0	0	5	Sporozoites & Blood Stages	-	-	-	+	6147	3	NO	2	0.131579
PF3D7_1319600	ACDC domain-containing protein, putative	PF3D7_1319600.iso1.exon1.amp1	5	4	1	0	4	Blood Stages	-	-	-	+	1633	0	NO	1	0.131579
PF3D7_1324300	conserved Plasmodium membrane protein, unknown function	PF3D7_1324300.e1s5	5	4	1	0	4	Blood Stages	-	-	-	+	5415	5	NO	3	0.131579
PF3D7_1325500	conserved Plasmodium protein, unknown function	PF3D7_1325500.iso1.exon1.amp1	5	4	1	0	4	No MS data	-	-	-	+	667	0	NO	5	0.131579
PF3D7_1325900	conserved Plasmodium protein, unknown function	PF3D7_1325900.e1s2	5	5	0	0	5	Sporozoites & Blood Stages	-	-	-	+	2756	0	NO	2	0.131579
PF3D7_1328500	alpha/beta-hydrolase, putative	PF3D7_1328500.e1s2	5	3	2	0	3	Sporozoites & Blood Stages	-	+	-	-	1004	0	NO	1	0.131579
PF3D7_1329000	DNA-directed RNA polymerase III subunit RPC1, putative	PF3D7_1329000.e2s1	5	3	2	0	3	Blood Stages	-	+	-	-	2356	0	NO	5	0.131579
PF3D7_1329500	conserved Plasmodium protein, unknown function	PF3D7_1329500.iso1.exon1.amp1	5	5	0	0	5	Blood Stages	-	-	-	+	1844	0	NO	3	0.131579
PF3D7_1332900	isoleucine--tRNA ligase, putative	PF3D7_1332900.e1s1	5	4	1	0	4	Sporozoites & Blood Stages	-	-	-	+	1272	0	NO	1	0.131579
PF3D7_1343800	conserved Plasmodium protein, unknown function	PF3D7_1343800.iso1.exon1.amp2	5	4	1	0	4	Sporozoites & Blood Stages	-	-	-	+	7594	2	NO	1	0.131579
PF3D7_1346900	conserved Plasmodium protein, unknown function	PF3D7_1346900.1o1	5	3	2	0	3	No MS data	-	+	-	-	251	0	NO	1	0.131579
PF3D7_1348400	conserved Plasmodium membrane protein, unknown function	PF3D7_1348400.iso1.exon3.amp4	5	5	0	0	5	Blood Stages	-	-	-	+	3855	4	NO	3	0.131579
PF3D7_1352700	intron-binding protein aquarius, putative	PF3D7_1352700.iso1.exon1.amp3	5	4	1	0	4	Sporozoites & Blood Stages	-	-	-	+	2533	0	NO	1	0.131579
PF3D7_1355700	NLI interacting factor-like phosphatase, putative	PF3D7_1355700.iso1.exon1.amp1	5	5	0	0	5	Sporozoites & Blood Stages	-	-	-	+	1288	0	NO	1	0.131579
PF3D7_1364400	conserved Plasmodium protein, unknown function	PF3D7_1364400.e1s2	5	5	0	0	5	Sporozoites & Blood Stages	-	-	-	+	3265	2	NO	1	0.131579
PF3D7_1365300	conserved Plasmodium protein, unknown function	PF3D7_1365300.1o1	5	4	1	0	4	No MS data	-	-	-	+	740	0	NO	1	0.131579
PF3D7_1366400	rhoptry protein RHOP148	PF3D7_1366400.iso1.exon1.amp1	5	4	1	0	4	Sporozoites & Blood Stages	-	-	-	+	1262	0	NO	1	0.131579
PF3D7_1366400	rhoptry protein RHOP148	PF3D7_1366400.iso1.exon1.amp2	5	4	1	0	4	Sporozoites & Blood Stages	-	-	-	+	1262	0	NO	1	0.131579
PF3D7_1400600	rifin	PF3D7_1400600.iso1.exon1.amp1	5	4	1	2	2	No MS data	-	-	-	-	367	1	NO	2	0.131579
PF3D7_1403100	condensin complex subunit 1, putative	PF3D7_1403100.e4s2	5	5	0	0	5	Blood Stages	-	-	-	+	1955	1	NO	1	0.131579
PF3D7_1406300	glycerophosphodiester phosphodiesterase	PF3D7_1406300.1o1	5	4	1	0	4	Blood Stages	-	-	-	+	475	0	YES	1	0.131579
PF3D7_1417200	NOT family protein, putative	PF3D7_1417200.e1s4	5	5	0	0	5	Sporozoites & Blood Stages	-	-	-	+	4466	0	NO	2	0.131579
PF3D7_1419200	thioredoxin-like protein, putative	PF3D7_1419200.e1s1	5	4	1	0	4	Sporozoites & Blood Stages	-	-	-	+	671	0	YES	3	0.131579
PF3D7_1433200	conserved Plasmodium protein, unknown function	PF3D7_1433200.iso1.exon1.amp2_seg1	5	4	1	1	3	Blood Stages	-	-	-	-	1267	1	NO	1	0.131579
PF3D7_1433400	zinc finger protein, putative	PF3D7_1433400.e2s5	5	5	0	0	5	Sporozoites & Blood Stages	-	-	-	+	5757	12	NO	1	0.131579
PF3D7_1435700	ataxin-2 like protein, putative	PF3D7_1435700.iso2.exon2.amp1	5	3	2	2	1	Blood Stages	-	+	-	-	908	0	NO	10	0.131579
PF3D7_1445100	histidine--tRNA ligase, putative	PF3D7_1445100.iso1.exon1.amp1	5	4	1	0	4	Sporozoites & Blood Stages	-	-	-	+	1132	0	NO	1	0.131579
PF3D7_1451900	ribosome biogenesis protein TSR1, putative	PF3D7_1451900.e1s2	5	5	0	0	5	Blood Stages	-	-	-	+	1029	0	NO	1	0.131579
PF3D7_1452000	rhoptry neck protein 2	PF3D7_1452000.s1	5	3	2	0	3	Sporozoites & Blood Stages	-	+	-	-	2189	1	YES	1	0.131579
PF3D7_1457000	signal peptide peptidase	PF3D7_1457000.9o9	5	3	2	0	3	Sporozoites & Blood Stages	-	+	-	-	412	8	NO	9	0.131579
PF3D7_1457900	conserved Plasmodium protein, unknown function	PF3D7_1457900.e1s4	5	5	0	0	5	Sporozoites & Blood Stages	-	-	-	+	3455	5	NO	1	0.131579
PF3D7_1459600	conserved Plasmodium protein, unknown function	PF3D7_1459600.iso1.exon1.amp1	5	4	1	0	4	Sporozoites & Blood Stages	-	-	-	+	801	0	NO	2	0.131579
PF3D7_1461800	conserved Plasmodium protein, unknown function	PF3D7_1461800.e1s1	5	2	3	1	1	Sporozoites & Blood Stages	-	+	-	-	2739	0	NO	2	0.131579
PF3D7_1461900	valine--tRNA ligase, putative	PF3D7_1461900.e1s1	5	5	0	1	4	Sporozoites & Blood Stages	-	-	-	+	1090	0	NO	1	0.131579
PF3D7_1462400	conserved Plasmodium protein, unknown function	PF3D7_1462400.e1s2	5	3	2	0	3	Sporozoites & Blood Stages	-	+	-	-	3322	0	NO	1	0.131579
PF3D7_1465800	dynein beta chain, putative	PF3D7_1465800.e5s1	5	5	0	0	5	Sporozoites & Blood Stages	-	-	-	+	6485	0	NO	6	0.131579
PF3D7_1466300	26S proteasome regulatory subunit RPN2, putative	PF3D7_1466300.e1s1	5	5	0	0	5	Sporozoites & Blood Stages	-	-	-	+	1172	0	NO	3	0.131579
PF3D7_1476500	probable protein, unknown function	PF3D7_1476500.2o2	5	3	2	0	3	Blood Stages	-	+	-	-	325	1	YES	2	0.131579
PF3D7_0909500	subpellicular microtubule protein 1, putative	PFI0460w	5	2	3	1	1	Sporozoites & Blood Stages	-	+	-	-	489	0	NO	1	0.131579
PF3D7_0920700	CRAL/TRIO domain-containing protein, putative	PFI1015w	5	5	0	0	5	Sporozoites & Blood Stages	-	-	-	+	593	0	NO	1	0.131579
PF3D7_1335900	thrombospondin-related anonymous protein	PF13_0201	4	2	2	1	1	Sporozoite	-	+	-	-	574	0	YES	1	0.105263
PF3D7_1438100	secretory complex protein 62	PF14_0361	4	1	3	1	0	Sporozoites & Blood Stages	-	+	-	-	377	3	NO	3	0.105263
PF3D7_0100400	rifin	PF3D7_0100400.iso1.exon2.amp1	4	3	1	1	2	No MS data	-	-	-	-	372	1	NO	2	0.105263
PF3D7_0200600	rifin	PF3D7_0200600.iso1.exon1.amp1	4	1	3	0	1	No MS data	-	+	-	-	375	1	YES	2	0.105263
PF3D7_0202500	early transcribed membrane protein 2	PF3D7_0202500.1o1	4	2	2	1	1	Blood Stages	-	+	-	-	106	1	YES	1	0.105263
PF3D7_0207000	merozoite surface protein 4	PF3D7_0207000.1o2	4	3	1	1	2	Blood Stages	-	-	-	-	272	2	NO	2	0.105263
PF3D7_0209500	conserved Plasmodium protein, unknown function	PF3D7_0209500.iso1.exon1.amp1	4	3	1	0	3	Sporozoites & Blood Stages	-	-	-	-	504	0	NO	1	0.105263
PF3D7_0214300	conserved Plasmodium protein, unknown function	PF3D7_0214300.iso1.exon1.amp2	4	4	0	0	4	Blood Stages	-	-	-	+	2500	0	NO	1	0.105263
PF3D7_0215700	DNA-directed RNA polymerase II subunit RPB2, putative	PF3D7_0215700.e2s2	4	3	1	0	3	Sporozoites & Blood Stages	-	-	-	-	1340	0	NO	2	0.105263
PF3D7_0218600	conserved Plasmodium protein, unknown function	PF3D7_0218600.iso1.exon1.amp3	4	4	0	1	3	Sporozoites & Blood Stages	-	-	-	-	2380	0	NO	1	0.105263
PF3D7_0223500	erythrocyte membrane protein 1, PfEMP1	PF3D7_0223500.iso1.exon1.amp1	4	2	2	2	0	Blood Stages	-	+	-	-	2177	0	NO	2	0.105263
PF3D7_0301700	Plasmodium exported protein, unknown function	PF3D7_0301700.e1s1	4	3	1	0	3	Sporozoites & Blood Stages	-	-	-	-	317	2	NO	2	0.105263
PF3D7_0309000	dual specificity protein phosphatase	PF3D7_0309000.iso1.exon1.amp1	4	4	0	1	3	Blood Stages	-	-	-	-	575	0	NO	6	0.105263
PF3D7_0310900	conserved Plasmodium protein, unknown function	PF3D7_0310900.1o1	4	4	0	1	3	Blood Stages	-	-	-	-	786	0	NO	1	0.105263
PF3D7_0311100	pre-mRNA splicing factor, putative	PF3D7_0311100.iso1.exon3.amp1	4	3	1	1	2	Blood Stages	-	-	-	-	600	0	NO	4	0.105263
PF3D7_0313000	conserved Plasmodium protein, unknown function	PF3D7_0313000.1o2	4	4	0	0	4	Blood Stages	-	-	-	+	346	0	NO	2	0.105263
PF3D7_0314300	DER1-like protein	PF3D7_0314300.e1	4	1	3	1	0	Blood Stages	-	+	-	-	452	4	YES	1	0.105263
PF3D7_0317300	conserved Plasmodium protein, unknown function	PF3D7_0317300.s2	4	3	1	1	2	Sporozoites & Blood Stages	-	-	-	-	3394	0	NO	1	0.105263
PF3D7_0317400	DNA replication complex GINS protein, putative	PF3D7_0317400.iso1.exon2.amp1	4	3	1	0	3	Blood Stages	-	-	-	-	518	0	NO	2	0.105263
PF3D7_0318200	DNA-directed RNA polymerase II subunit RPB1	PF3D7_0318200.e1s1	4	4	0	0	4	Sporozoites & Blood Stages	-	-	-	+	2457	0	NO	1	0.105263
PF3D7_0318200	DNA-directed RNA polymerase II subunit RPB1	PF3D7_0318200.e1s2	4	4	0	0	4	Sporozoites & Blood Stages	-	-	-	+	2457	0	NO	1	0.105263
PF3D7_0319000	P-type ATPase, putative	PF3D7_0319000.iso1.exon1.amp1	4	3	1	0	3	Sporozoites & Blood Stages	-	-	-	-	1864	10	NO	1	0.105263
PF3D7_0320400	oocyst capsule protein Cap380, putative	PF3D7_0320400.e1s3	4	4	0	0	4	Sporozoites & Blood Stages	-	-	-	+	3085	0	YES	1	0.105263
PF3D7_0321100	conserved Plasmodium protein, unknown function	PF3D7_0321100.iso1.exon1.amp1_seg2	4	3	1	0	3	Sporozoites & Blood Stages	-	-	-	-	1844	0	NO	1	0.105263
PF3D7_0402000	Plasmodium exported protein (PHISTa), unknown function	PF3D7_0402000 (renamed)	4	3	1	1	2	Sporozoites & Blood Stages	-	-	-	-	428	1	NO	2	0.105263
PF3D7_0402400	Plasmodium exported protein, unknown function	PF3D7_0402400.2o2	4	2	2	0	2	Blood Stages	-	+	-	-	254	1	NO	2	0.105263
PF3D7_0405400	pre-mRNA-processing-splicing factor 8, putative	PF3D7_0405400.e2s1	4	3	1	0	3	Sporozoites & Blood Stages	-	-	-	-	3136	0	NO	2	0.105263
PF3D7_0410900	conserved Plasmodium protein, unknown function	PF3D7_0410900.1o1	4	1	3	0	1	Sporozoites & Blood Stages	-	+	-	-	977	0	NO	1	0.105263
PF3D7_0417100	mRNA-binding protein PUF2	PF3D7_0417100.1o4	4	3	1	0	3	Sporozoite	-	-	-	-	514	0	NO	4	0.105263
PF3D7_0418300	conserved Plasmodium protein, unknown function	PF3D7_0418300.iso1.exon1.amp1	4	4	0	0	4	Blood Stages	-	-	-	+	992	0	NO	1	0.105263
PF3D7_0420600	conserved Plasmodium protein, unknown function	PF3D7_0420600.iso1.exon1.amp1	4	4	0	0	4	Blood Stages	-	-	-	+	593	0	NO	1	0.105263
PF3D7_0422200	erythrocyte membrane-associated antigen	PF3D7_0422200.iso1.exon1.amp4	4	4	0	0	4	Sporozoites & Blood Stages	-	-	-	+	4261	0	NO	1	0.105263
PF3D7_0422500	pre-mRNA-splicing helicase BRR2, putative	PF3D7_0422500.e1s2	4	3	1	0	3	Sporozoites & Blood Stages	-	-	-	-	2874	0	NO	1	0.105263
PF3D7_0422500	pre-mRNA-splicing helicase BRR2, putative	PF3D7_0422500.e1s3	4	3	1	0	3	Sporozoites & Blood Stages	-	-	-	-	2874	0	NO	1	0.105263
PF3D7_0503600	myosin B	PF3D7_0503600.e1s1	4	1	3	0	1	Sporozoites & Blood Stages	-	+	-	-	801	0	NO	8	0.105263
PF3D7_0510100	conserved Plasmodium protein, unknown function	PF3D7_0510100.iso1.exon1.amp1	4	4	0	0	4	Sporozoites & Blood Stages	-	-	-	+	2535	0	NO	1	0.105263
PF3D7_0519900	conserved Plasmodium protein, unknown function	PF3D7_0519900.1o1	4	2	2	0	2	Sporozoites & Blood Stages	-	+	-	-	525	1	YES	1	0.105263
PF3D7_0521900	conserved Plasmodium protein, unknown function	PF3D7_0521900.e3s1	4	3	1	1	2	Blood Stages	-	-	-	-	1775	0	NO	6	0.105263
PF3D7_0522400	conserved Plasmodium protein, unknown function	PF3D7_0522400.e4s1	4	4	0	0	4	Sporozoites & Blood Stages	-	-	-	+	9307	2	NO	4	0.105263
PF3D7_0523700	conserved Plasmodium membrane protein, unknown function	PF3D7_0523700.iso1.exon1.amp2	4	4	0	0	4	Blood Stages	-	-	-	+	1468	4	NO	2	0.105263
PF3D7_0524100	conserved Plasmodium protein, unknown function	PF3D7_0524100.iso1.exon1.amp2	4	4	0	0	4	No MS data	-	-	-	+	1243	0	NO	2	0.105263
PF3D7_0528400	palmitoyltransferase DHHC7	PF3D7_0528400.4o8	4	3	1	0	3	Sporozoites & Blood Stages	-	-	-	-	406	4	NO	8	0.105263
PF3D7_0602000	conserved Plasmodium protein, unknown function	PF3D7_0602000.iso1.exon1.amp1	4	3	1	0	3	Sporozoites & Blood Stages	-	-	-	-	1437	0	NO	1	0.105263
PF3D7_0602100	ATP-dependent RNA helicase, putative	PF3D7_0602100.iso1.exon1.amp1	4	4	0	0	4	Sporozoites & Blood Stages	-	-	-	+	1350	0	NO	2	0.105263
PF3D7_0606700	coatomer alpha subunit, putative	PF3D7_0606700.iso1.exon1.amp2	4	4	0	0	4	Sporozoites & Blood Stages	-	-	-	+	1512	0	NO	4	0.105263
PF3D7_0615100	enoyl-acyl carrier reductase	PF3D7_0615100.1o1	4	2	2	0	2	Sporozoites & Blood Stages	-	+	-	-	432	0	YES	1	0.105263
PF3D7_0616600	conserved protein, unknown function	PF3D7_0616600.1o1	4	4	0	0	4	Blood Stages	-	-	-	+	625	0	NO	1	0.105263
PF3D7_0624600	SNF2 helicase, putative	PF3D7_0624600.iso1.exon1.amp2	4	3	1	0	3	Sporozoites & Blood Stages	-	-	-	-	2719	0	NO	1	0.105263
PF3D7_0627100	ankyrin-repeat protein, putative	PF3D7_0627100.iso1.exon1.amp1	4	4	0	0	4	Sporozoites & Blood Stages	-	-	-	+	1712	0	NO	1	0.105263
PF3D7_0627400	mitochondrial import inner membrane translocase subunit TIM22, putative	PF3D7_0627400.1o1	4	3	1	0	3	No MS data	-	-	-	-	193	2	NO	1	0.105263
PF3D7_0628100	HECT-domain (ubiquitin-transferase), putative	PF3D7_0628100.iso1.exon1.amp11	4	3	1	0	3	Sporozoites & Blood Stages	-	-	-	-	10287	2	NO	1	0.105263
PF3D7_0632000	rifin	PF3D7_0632000.iso1.exon2.amp1	4	2	2	2	0	No MS data	-	+	-	-	370	1	YES	2	0.105263
PF3D7_0632300	rifin	PF3D7_0632300.iso1.exon2.amp1	4	2	2	1	1	Blood Stages	-	+	-	-	359	1	YES	2	0.105263
PF3D7_0705200	conserved Plasmodium protein, unknown function	PF3D7_0705200.iso1.exon1.amp1_seg1	4	4	0	0	4	Blood Stages	-	-	-	+	1532	0	NO	1	0.105263
PF3D7_0709900	conserved protein, unknown function	PF3D7_0709900.e2	4	3	1	0	3	Blood Stages	-	-	-	-	2310	4	NO	3	0.105263
PF3D7_0710600	60S ribosomal protein L34	PF3D7_0710600.e1s1	4	2	2	0	2	Sporozoites & Blood Stages	-	+	-	-	150	0	NO	2	0.105263
PF3D7_0712300	erythrocyte membrane protein 1, PfEMP1	PF3D7_0712300.iso1.exon1.amp1	4	2	2	1	1	Blood Stages	-	+	-	-	2267	0	NO	2	0.105263
PF3D7_0719400	conserved Plasmodium protein, unknown function	PF3D7_0719400.s2	4	4	0	0	4	Sporozoites & Blood Stages	-	-	-	+	1731	1	YES	1	0.105263
PF3D7_0724800	kelch domain-containing protein, putative	PF3D7_0724800.e1	4	4	0	0	4	Sporozoite	-	-	-	+	425	0	NO	4	0.105263
PF3D7_0727800	cation transporting ATPase, putative	PF3D7_0727800.iso1.exon1.amp1	4	3	1	0	3	Sporozoites & Blood Stages	-	-	-	-	1918	12	NO	1	0.105263
PF3D7_0727900	conserved Plasmodium protein, unknown function	PF3D7_0727900.e1s1	4	4	0	0	4	Sporozoites & Blood Stages	-	-	-	+	1923	2	NO	1	0.105263
PF3D7_0727900	conserved Plasmodium protein, unknown function	PF3D7_0727900.e1s2	4	4	0	0	4	Sporozoites & Blood Stages	-	-	-	+	1923	2	NO	1	0.105263
PF3D7_0728600	RING zinc finger protein, putative	PF3D7_0728600.iso1.exon1.amp1	4	4	0	0	4	Blood Stages	-	-	-	+	2162	0	NO	5	0.105263
PF3D7_0733000	erythrocyte membrane protein 1, PfEMP1	PF3D7_0733000.iso1.exon1.amp1	4	0	4	0	0	Sporozoites & Blood Stages	-	+	-	-	2595	0	NO	2	0.105263
PF3D7_0803500	AAA family ATPase, putative	PF3D7_0803500.iso1.exon1.amp1	4	3	1	0	3	Sporozoites & Blood Stages	-	-	-	-	1467	1	NO	1	0.105263
PF3D7_0804000	cactin homolog, putative	PF3D7_0804000.iso1.exon1.amp1	4	2	2	1	1	Blood Stages	-	+	-	-	802	0	NO	3	0.105263
PF3D7_0804600	tRNA pseudouridine synthase, putative	PF3D7_0804600.1o1	4	2	2	0	2	Blood Stages	-	+	-	-	556	0	NO	2	0.105263
PF3D7_0806800	V-type proton ATPase subunit a, putative	PF3D7_0806800.e1s1	4	4	0	0	4	Sporozoites & Blood Stages	-	-	-	+	1053	6	NO	1	0.105263
PF3D7_0807100	ATP-dependent RNA helicase DHH1, putative	PF3D7_0807100.iso1.exon1.amp2	4	3	1	0	3	Blood Stages	-	-	-	-	1321	0	NO	1	0.105263
PF3D7_0815300	FAD-dependent monooxygenase, putative	PF3D7_0815300.iso1.exon1.amp2_seg1	4	3	1	0	3	Sporozoites & Blood Stages	-	-	-	-	1182	1	YES	1	0.105263
PF3D7_0821600	polyribonucleotide 5'-hydroxyl-kinase Clp1, putative	PF3D7_0821600.1o1	4	3	1	0	3	Sporozoites & Blood Stages	-	-	-	-	674	0	NO	1	0.105263
PF3D7_0825800	conserved Plasmodium protein, unknown function	PF3D7_0825800.iso1.exon1.amp1	4	2	2	1	1	No MS data	-	+	-	-	446	0	YES	1	0.105263
PF3D7_0826100	HECT-like E3 ubiquitin ligase, putative	PF3D7_0826100.s6	4	4	0	0	4	Sporozoites & Blood Stages	-	-	-	+	8591	2	NO	1	0.105263
PF3D7_0826500	ubiquitin conjugation factor E4 B, putative	PF3D7_0826500.e1s2	4	4	0	0	4	Sporozoites & Blood Stages	-	-	-	+	1326	0	NO	1	0.105263
PF3D7_0827000	ATP-dependent RNA helicase DBP10, putative	PF3D7_0827000.iso1.exon1.amp1	4	4	0	0	4	Sporozoites & Blood Stages	-	-	-	+	1289	0	NO	1	0.105263
PF3D7_0900900	stevor	PF3D7_0900900.iso1.exon1.amp1	4	3	1	2	1	No MS data	-	-	-	-	300	2	YES	2	0.105263
PF3D7_0903400	ATP-dependent RNA helicase DDX60, putative	PF3D7_0903400.e1s1	4	4	0	0	4	Sporozoites & Blood Stages	-	-	-	+	2536	0	NO	2	0.105263
PF3D7_0903500	conserved Plasmodium protein, unknown function	PF3D7_0903500.e1s1	4	1	3	0	1	Sporozoites & Blood Stages	-	+	-	-	1384	0	NO	1	0.105263
PF3D7_0906700	leucine-rich repeat protein	PF3D7_0906700.1o1	4	3	1	1	2	Blood Stages	-	-	-	-	488	0	NO	1	0.105263
PF3D7_0907200	GTPase-activating protein, putative	PF3D7_0907200.e1s1	4	3	1	0	3	Blood Stages	-	-	-	-	1133	0	NO	1	0.105263
PF3D7_0910200	conserved Plasmodium protein, unknown function	PF3D7_0910200.iso1.exon1.amp4	4	3	1	1	2	Blood Stages	-	-	-	-	3069	0	NO	1	0.105263
PF3D7_0912800	tRNA (adenine(58)-N(1))-methyltransferase non-catalytic subunit TRM6, putative	PF3D7_0912800.1o1	4	4	0	0	4	Sporozoites & Blood Stages	-	-	-	+	616	0	NO	1	0.105263
PF3D7_0913300	conserved Plasmodium protein, unknown function	PF3D7_0913300.iso1.exon2.amp1	4	3	1	0	3	Sporozoites & Blood Stages	-	-	-	-	646	0	NO	2	0.105263
PF3D7_0917400	conserved Plasmodium protein, unknown function	PF3D7_0917400.iso1.exon1.amp2_seg1	4	3	1	1	2	No MS data	-	-	-	-	1291	0	NO	1	0.105263
PF3D7_0917400	conserved Plasmodium protein, unknown function	PF3D7_0917400.iso1.exon1.amp2_seg2	4	4	0	0	4	No MS data	-	-	-	+	1291	0	NO	1	0.105263
PF3D7_0918000	glideosome-associated protein 50	PF3D7_0918000.e1s1	4	3	1	1	2	Sporozoites & Blood Stages	-	-	-	-	396	2	YES	1	0.105263
PF3D7_0919800	TLD domain-containing protein	PF3D7_0919800.iso1.exon1.amp1	4	4	0	0	4	Sporozoites & Blood Stages	-	-	-	+	1078	0	NO	2	0.105263
PF3D7_0920700	CRAL/TRIO domain-containing protein, putative	PF3D7_0920700.1o1	4	4	0	0	4	Sporozoites & Blood Stages	-	-	-	+	593	0	NO	1	0.105263
PF3D7_0922800	conserved Plasmodium protein, unknown function	PF3D7_0922800.iso1.exon4.amp4	4	3	1	0	3	Sporozoites & Blood Stages	-	-	-	-	4255	2	NO	3	0.105263
PF3D7_0923200	nitric oxide synthase, putative	PF3D7_0923200.iso1.exon1.amp1	4	4	0	1	3	Blood Stages	-	-	-	-	780	0	YES	1	0.105263
PF3D7_0929000	transcription initiation factor TFIID subunit 7, putative	PF3D7_0929000.2o2	4	3	1	0	3	Blood Stages	-	-	-	-	397	0	NO	2	0.105263
PF3D7_0930800	conserved Plasmodium membrane protein, unknown function	PF3D7_0930800.e2s4	4	4	0	0	4	Sporozoites & Blood Stages	-	-	-	+	4568	9	NO	3	0.105263
PF3D7_0931300	conserved Plasmodium protein, unknown function	PF3D7_0931300.1o1	4	1	3	0	1	Sporozoite	-	+	-	-	305	0	NO	1	0.105263
PF3D7_0936600	gametocyte exported protein 5	PF3D7_0936600.2o2	4	2	2	0	2	Blood Stages	-	+	-	-	297	0	NO	2	0.105263
PF3D7_0937700	rifin	PF3D7_0937700.iso1.exon2.amp1	4	3	1	2	1	No MS data	-	-	-	-	367	1	NO	2	0.105263
PF3D7_1004300	E3 ubiquitin-protein ligase, putative	PF3D7_1004300.iso1.exon1.amp2	4	3	1	0	3	Sporozoites & Blood Stages	-	-	-	-	1130	0	NO	1	0.105263
PF3D7_1007800	conserved Plasmodium protein, unknown function	PF3D7_1007800.iso1.exon1.amp1	4	4	0	0	4	Sporozoites & Blood Stages	-	-	-	+	1039	0	NO	1	0.105263
PF3D7_1008600	zinc finger (CCCH type) protein, putative	PF3D7_1008600.1o1	4	4	0	0	4	No MS data	-	-	-	+	372	0	NO	1	0.105263
PF3D7_1012200	rhoptry associated adhesin	PF3D7_1012200.1o2	4	4	0	0	4	Sporozoites & Blood Stages	-	-	-	+	267	0	YES	2	0.105263
PF3D7_1013100	U3 small nucleolar RNA-associated protein 13, putative	PF3D7_1013100.1o2	4	4	0	0	4	Blood Stages	-	-	-	+	1220	0	NO	2	0.105263
PF3D7_1014300	SPRY domain-containing protein, putative	PF3D7_1014300.e1s3	4	2	2	1	1	Sporozoites & Blood Stages	-	+	-	-	2379	8	NO	2	0.105263
PF3D7_1020700	histone acetyltransferase, putative	PF3D7_1020700.e1s2	4	2	2	0	2	Sporozoites & Blood Stages	-	+	-	-	1269	0	NO	3	0.105263
PF3D7_1021700	conserved Plasmodium membrane protein, unknown function	PF3D7_1021700.e1s3	4	2	2	1	1	Sporozoites & Blood Stages	-	+	-	-	6934	5	NO	5	0.105263
PF3D7_1023900	chromodomain-helicase-DNA-binding protein 1 homolog, putative	PF3D7_1023900.s1	4	4	0	0	4	Sporozoites & Blood Stages	-	-	-	+	3328	0	NO	1	0.105263
PF3D7_1025000	EF-hand calcium-binding domain-containing protein, putative	PF3D7_1025000.e5	4	4	0	0	4	Sporozoites & Blood Stages	-	-	-	+	980	0	NO	7	0.105263
PF3D7_1032100	mRNA-decapping enzyme subunit 1, putative	PF3D7_1032100.iso1.exon1.amp1	4	4	0	0	4	Sporozoites & Blood Stages	-	-	-	+	1190	0	NO	1	0.105263
PF3D7_1034500	conserved Plasmodium protein, unknown function	PF3D7_1034500.iso1.exon2.amp2_seg1	4	3	1	0	3	Sporozoites & Blood Stages	-	-	-	-	1511	4	NO	8	0.105263
PF3D7_1034600	translation initiation factor IF-3, putative	PF3D7_1034600.iso1.exon1.amp1	4	4	0	0	4	Sporozoite	-	-	-	+	310	0	NO	1	0.105263
PF3D7_1035800	probable protein, unknown function	PF3D7_1035800.1o1	4	3	1	2	1	No MS data	-	-	-	-	712	0	YES	1	0.105263
PF3D7_1037400	conserved Plasmodium protein, unknown function	PF3D7_1037400.iso1.exon1.amp2	4	4	0	0	4	No MS data	-	-	-	+	1196	0	NO	1	0.105263
PF3D7_1040100	rifin	PF3D7_1040100.iso1.exon2.amp1	4	2	2	1	1	No MS data	-	+	-	-	309	1	YES	2	0.105263
PF3D7_1103100	60S acidic ribosomal protein P1, putative	PF3D7_1103100.e2s1	4	4	0	4	0	Sporozoites & Blood Stages	-	-	+	-	118	0	NO	2	0.105263
PF3D7_1103500	CPW-WPC family protein	PF3D7_1103500.1o2	4	2	2	2	0	No MS data	-	+	-	-	583	0	YES	13	0.105263
PF3D7_1111600	endonuclease/exonuclease/phosphatase family protein, putative	PF3D7_1111600.iso1.exon1.amp1	4	4	0	0	4	Sporozoites & Blood Stages	-	-	-	+	744	0	NO	4	0.105263
PF3D7_1112300	conserved Plasmodium protein, unknown function	PF3D7_1112300.e1	4	3	1	0	3	Sporozoite	-	-	-	-	845	0	NO	2	0.105263
PF3D7_1115200	histone-lysine N-methyltransferase SET7	PF3D7_1115200.2o7	4	3	1	1	2	Sporozoites & Blood Stages	-	-	-	-	793	0	NO	7	0.105263
PF3D7_1118300	insulinase, putative	PF3D7_1118300.e1s1	4	3	1	1	2	Sporozoites & Blood Stages	-	-	-	-	1488	0	NO	1	0.105263
PF3D7_1123000	conserved Plasmodium protein, unknown function	PF3D7_1123000.iso1.exon1.amp2	4	4	0	0	4	Sporozoites & Blood Stages	-	-	-	+	2467	0	NO	1	0.105263
PF3D7_1124200	conserved Plasmodium protein, unknown function	PF3D7_1124200.2o2	4	4	0	0	4	Blood Stages	-	-	-	+	419	0	NO	4	0.105263
PF3D7_1126100	autophagy-related protein 7, putative	PF3D7_1126100.iso1.exon2.amp1	4	4	0	0	4	Sporozoite	-	-	-	+	1316	0	NO	2	0.105263
PF3D7_1126100	autophagy-related protein 7, putative	PF3D7_1126100.iso1.exon2.amp2	4	4	0	0	4	Sporozoite	-	-	-	+	1316	0	NO	2	0.105263
PF3D7_1133100	conserved Plasmodium protein, unknown function	PF3D7_1133100.e1s2	4	4	0	0	4	Sporozoites & Blood Stages	-	-	-	+	1057	1	NO	2	0.105263
PF3D7_1134100	protein disulfide isomerase	PF3D7_1134100.e1s1	4	1	3	0	1	Sporozoites & Blood Stages	-	+	-	-	423	0	YES	1	0.105263
PF3D7_1136000	conserved Plasmodium protein, unknown function	PF3D7_1136000.iso1.exon2.amp2	4	4	0	0	4	Sporozoites & Blood Stages	-	-	-	+	3468	0	NO	2	0.105263
PF3D7_1137300	CLPTM1 domain-containing protein, putative	PF3D7_1137300.1o1	4	3	1	1	2	Sporozoites & Blood Stages	-	-	-	-	689	6	NO	1	0.105263
PF3D7_1146800	conserved Plasmodium protein, unknown function	PF3D7_1146800.e2	4	3	1	0	3	Sporozoites & Blood Stages	-	-	-	-	3188	0	NO	2	0.105263
PF3D7_1147200	tubulin--tyrosine ligase, putative	PF3D7_1147200.iso1.exon1.amp3	4	2	2	0	2	Sporozoites & Blood Stages	-	+	-	-	2755	0	NO	1	0.105263
PF3D7_1149900	stevor	PF3D7_1149900.iso1.exon2.amp1	4	3	1	1	2	No MS data	-	-	-	-	308	3	YES	2	0.105263
PF3D7_1200300	rifin	PF3D7_1200300.e2s1	4	2	2	0	2	Sporozoites & Blood Stages	-	+	-	-	345	1	YES	2	0.105263
PF3D7_1201400	Plasmodium exported protein, unknown function	PF3D7_1201400.iso1.exon1.amp1	4	0	4	0	0	Blood Stages	-	+	-	-	1129	1	YES	2	0.105263
PF3D7_1205400	kelch domain-containing protein, putative	PF3D7_1205400.iso1.exon1.amp1	4	2	2	0	2	Sporozoites & Blood Stages	-	+	-	-	1085	0	NO	1	0.105263
PF3D7_1206800	conserved Plasmodium protein, unknown function	PF3D7_1206800.1o1	4	4	0	0	4	Sporozoites & Blood Stages	-	-	-	+	727	0	NO	1	0.105263
PF3D7_1208200	cysteine repeat modular protein 3	PF3D7_1208200.e3s3	4	3	1	0	3	Blood Stages	-	-	-	-	3525	8	NO	3	0.105263
PF3D7_1209500	cGMP-specific phosphodiesterase	PF3D7_1209500.1.2o3	4	4	0	0	4	Sporozoites & Blood Stages	-	-	-	+	954	6	NO	5	0.105263
PF3D7_1221900	conserved Plasmodium membrane protein, unknown function	PF3D7_1221900.1o1	4	3	1	1	2	Blood Stages	-	-	-	-	859	5	NO	1	0.105263
PF3D7_1222600	AP2 domain transcription factor AP2-G	PF3D7_1222600.e1s1	4	4	0	0	4	Sporozoites & Blood Stages	-	-	-	+	2432	0	NO	1	0.105263
PF3D7_1223700	vacuolar iron transporter	PF3D7_1223700.1o2	4	1	3	0	1	Sporozoites & Blood Stages	-	+	-	-	273	5	NO	2	0.105263
PF3D7_1227100	DNA helicase 60	PF3D7_1227100.e1s1	4	4	0	0	4	Sporozoites & Blood Stages	-	-	-	+	742	0	NO	1	0.105263
PF3D7_1228400	conserved Plasmodium protein, unknown function	PF3D7_1228400.s2	4	4	0	0	4	Sporozoites & Blood Stages	-	-	-	+	1401	0	NO	1	0.105263
PF3D7_1233600	asparagine and aspartate rich protein 1	PF3D7_1233600.e1s1	4	3	1	0	3	Sporozoites & Blood Stages	-	-	-	-	5439	0	NO	3	0.105263
PF3D7_1235600	serine hydroxymethyltransferase	PF3D7_1235600.e3s1	4	3	1	0	3	Sporozoites & Blood Stages	-	-	-	-	442	0	NO	3	0.105263
PF3D7_1235800	conserved Plasmodium protein, unknown function	PF3D7_1235800.iso1.exon4.amp1	4	4	0	0	4	Blood Stages	-	-	-	+	2014	0	NO	14	0.105263
PF3D7_1243900	double C2-like domain-containing protein	PF3D7_1243900.iso1.exon6.amp1	4	3	1	0	3	Sporozoites & Blood Stages	-	-	-	-	1846	0	NO	6	0.105263
PF3D7_1247100	conserved Plasmodium protein, unknown function	PF3D7_1247100.1o2	4	3	1	0	3	Sporozoites & Blood Stages	-	-	-	-	247	0	NO	2	0.105263
PF3D7_1250100	osmiophilic body protein G377	PF3D7_1250100.e1s1	4	3	1	1	2	Sporozoites & Blood Stages	-	-	-	-	3119	0	YES	1	0.105263
PF3D7_1250700	conserved Plasmodium protein, unknown function	PF3D7_1250700.iso1.exon2.amp1	4	2	2	2	0	Sporozoites & Blood Stages	-	+	-	-	177	0	NO	2	0.105263
PF3D7_1252100	rhoptry neck protein 3	PF3D7_1252100.e7s1	4	2	2	1	1	Sporozoites & Blood Stages	-	+	-	-	2215	3	YES	8	0.105263
PF3D7_1300100	erythrocyte membrane protein 1, PfEMP1	PF3D7_1300100.iso1.exon2.amp1	4	3	1	0	3	No MS data	-	-	-	-	2162	0	NO	2	0.105263
PF3D7_1300300	erythrocyte membrane protein 1, PfEMP1	PF3D7_1300300.e2s1	4	3	1	2	1	Sporozoites & Blood Stages	-	-	-	-	3346	0	NO	2	0.105263
PF3D7_1300900	stevor	PF3D7_1300900.iso1.exon1.amp1	4	2	2	0	2	No MS data	-	+	-	-	308	2	YES	2	0.105263
PF3D7_1302500	conserved Plasmodium protein, unknown function	PF3D7_1302500.iso1.exon1.amp1	4	3	1	2	1	Sporozoites & Blood Stages	-	-	-	-	2743	0	NO	4	0.105263
PF3D7_1302500	conserved Plasmodium protein, unknown function	PF3D7_1302500.iso1.exon2.amp1	4	2	2	1	1	Sporozoites & Blood Stages	-	+	-	-	2743	0	NO	4	0.105263
PF3D7_1305700	conserved Plasmodium protein, unknown function	PF3D7_1305700.1o1	4	3	1	2	1	No MS data	-	-	-	-	196	0	YES	1	0.105263
PF3D7_1308900	mRNA-decapping enzyme 2, putative	PF3D7_1308900.iso1.exon1.amp1	4	2	2	0	2	Sporozoites & Blood Stages	-	+	-	-	1173	0	NO	1	0.105263
PF3D7_1315300	conserved Plasmodium protein, unknown function	PF3D7_1315300.2o2	4	3	1	0	3	Sporozoites & Blood Stages	-	-	-	-	477	0	NO	2	0.105263
PF3D7_1316100	inositol polyphosphate kinase, putative	PF3D7_1316100.iso1.exon1.amp2	4	4	0	2	2	Blood Stages	-	-	-	-	1601	0	NO	1	0.105263
PF3D7_1317700	conserved Plasmodium protein, unknown function	PF3D7_1317700.iso1.exon1.amp1	4	4	0	2	2	No MS data	-	-	-	-	157	0	NO	1	0.105263
PF3D7_1320200	TBC domain protein, putative	PF3D7_1320200.1o1	4	2	2	0	2	Blood Stages	-	+	-	-	627	0	NO	1	0.105263
PF3D7_1322100	histone-lysine N-methyltransferase SET2	PF3D7_1322100.iso1.exon1.amp3	4	3	1	0	3	Blood Stages	-	-	-	-	2548	0	NO	5	0.105263
PF3D7_1323600	conserved Plasmodium protein, unknown function	PF3D7_1323600.e1s1	4	4	0	1	3	Sporozoites & Blood Stages	-	-	-	-	418	1	YES	1	0.105263
PF3D7_1324600	conserved Plasmodium protein, unknown function	PF3D7_1324600.iso1.exon2.amp2	4	4	0	0	4	Blood Stages	-	-	-	+	1661	3	NO	2	0.105263
PF3D7_1324900	L-lactate dehydrogenase	PF3D7_1324900.e1s1	4	3	1	1	2	Sporozoites & Blood Stages	-	-	-	-	316	1	YES	1	0.105263
PF3D7_1327300	conserved Plasmodium protein, unknown function	PF3D7_1327300.e1s2	4	2	2	0	2	Sporozoites & Blood Stages	-	+	-	-	1795	0	NO	1	0.105263
PF3D7_1328300	conserved Plasmodium protein, unknown function	PF3D7_1328300.1o3	4	3	1	2	1	Sporozoites & Blood Stages	-	-	-	-	332	2	NO	3	0.105263
PF3D7_1329200	conserved Plasmodium protein, unknown function	PF3D7_1329200.iso1.exon1.amp1	4	3	1	2	1	Blood Stages	-	-	-	-	270	0	NO	2	0.105263
PF3D7_1329500	conserved Plasmodium protein, unknown function	PF3D7_1329500.iso1.exon1.amp2	4	4	0	0	4	Blood Stages	-	-	-	+	1844	0	NO	3	0.105263
PF3D7_1330300	DnaJ protein, putative	PF3D7_1330300.iso1.exon4.amp1	4	4	0	1	3	Blood Stages	-	-	-	-	331	0	NO	6	0.105263
PF3D7_1333600	U3 small nucleolar RNA-associated protein 4, putative	PF3D7_1333600.iso1.exon1.amp1_seg1	4	2	2	0	2	Blood Stages	-	+	-	-	1335	1	NO	1	0.105263
PF3D7_1335300	reticulocyte binding protein 2 homologue b	PF3D7_1335300.e1s2	4	2	2	0	2	Blood Stages	-	+	-	-	3254	1	NO	2	0.105263
PF3D7_1337200	1-deoxy-D-xylulose 5-phosphate synthase	PF3D7_1337200.iso1.exon1.amp2	4	3	1	0	3	Sporozoites & Blood Stages	-	-	-	-	1205	1	YES	1	0.105263
PF3D7_1337400	conserved Plasmodium protein, unknown function	PF3D7_1337400.iso1.exon3.amp1	4	1	3	1	0	Sporozoites & Blood Stages	-	+	-	-	584	0	NO	3	0.105263
PF3D7_1340300	nucleolar complex protein 2, putative	PF3D7_1340300.iso1.exon1.amp1	4	3	1	0	3	Sporozoites & Blood Stages	-	-	-	-	955	0	NO	1	0.105263
PF3D7_1341500	inner membrane complex suture component, putative	PF3D7_1341500.1o1	4	4	0	0	4	Sporozoites & Blood Stages	-	-	-	+	508	0	NO	1	0.105263
PF3D7_1341600	GPI mannosyltransferase 3	PF3D7_1341600.1o1	4	4	0	0	4	No MS data	-	-	-	+	786	11	YES	1	0.105263
PF3D7_1343400	DNA repair protein RAD5, putative	PF3D7_1343400.iso1.exon3.amp1	4	3	1	2	1	Blood Stages	-	-	-	-	1452	0	NO	3	0.105263
PF3D7_1343800	conserved Plasmodium protein, unknown function	PF3D7_1343800.iso1.exon1.amp5_seg2	4	3	1	0	3	Sporozoites & Blood Stages	-	-	-	-	7594	2	NO	1	0.105263
PF3D7_1346400	conserved Plasmodium protein, unknown function	PF3D7_1346400.e1s6	4	4	0	1	3	Sporozoites & Blood Stages	-	-	-	-	5988	0	NO	1	0.105263
PF3D7_1349300	tyrosine kinase-like protein	PF3D7_1349300.iso1.exon1.amp2	4	2	2	0	2	Sporozoites & Blood Stages	-	+	-	-	1807	0	NO	1	0.105263
PF3D7_1353300	conserved Plasmodium protein, unknown function	PF3D7_1353300.iso1.exon1.amp2	4	3	1	0	3	Sporozoites & Blood Stages	-	-	-	-	2068	2	YES	2	0.105263
PF3D7_1361700	cytochrome c oxidase subunit 2, putative	PF3D7_1361700.e1	4	3	1	0	3	Sporozoites & Blood Stages	-	-	-	-	228	1	NO	2	0.105263
PF3D7_1363400	polyubiquitin binding protein, putative	PF3D7_1363400.iso1.exon1.amp1	4	4	0	0	4	Sporozoites & Blood Stages	-	-	-	+	905	0	NO	2	0.105263
PF3D7_1364000	conserved Plasmodium protein, unknown function	PF3D7_1364000.1o1	4	4	0	0	4	Sporozoites & Blood Stages	-	-	-	+	827	0	NO	1	0.105263
PF3D7_1364100	6-cysteine protein	PF3D7_1364100.1o1	4	2	2	0	2	Sporozoites & Blood Stages	-	+	-	-	796	1	YES	1	0.105263
PF3D7_1368800	DNA repair endonuclease, putative	PF3D7_1368800.e1s1	4	4	0	0	4	Sporozoites & Blood Stages	-	-	-	+	1700	0	NO	1	0.105263
PF3D7_1400400	rifin	PF3D7_1400400.iso1.exon1.amp1	4	2	2	0	2	Sporozoite	-	+	-	-	337	2	YES	2	0.105263
PF3D7_1403100	condensin complex subunit 1, putative	PF3D7_1403100.iso1.exon1.amp2	4	3	1	0	3	Blood Stages	-	-	-	-	1955	1	NO	1	0.105263
PF3D7_1405700	RING zinc finger protein, putative	PF3D7_1405700.1o1	4	4	0	0	4	Blood Stages	-	-	-	+	719	4	NO	1	0.105263
PF3D7_1406500	WD repeat-containing protein 65, putative	PF3D7_1406500.iso1.exon2.amp1	4	4	0	0	4	Sporozoites & Blood Stages	-	-	-	+	1527	0	NO	2	0.105263
PF3D7_1407900	plasmepsin I	PF3D7_1407900.e1s1	4	2	2	1	1	Blood Stages	-	+	-	-	452	1	NO	1	0.105263
PF3D7_1408700	conserved protein, unknown function	PF3D7_1408700.e2s1	4	3	1	0	3	Sporozoites & Blood Stages	-	-	-	-	7182	0	NO	2	0.105263
PF3D7_1410300	WD repeat-containing protein, putative	PF3D7_1410300.iso1.exon2.amp5	4	4	0	0	4	Sporozoites & Blood Stages	-	-	-	+	4405	0	NO	2	0.105263
PF3D7_1417600	conserved Plasmodium protein, unknown function	PF3D7_1417600.iso1.exon1.amp5	4	3	1	0	3	Sporozoites & Blood Stages	-	-	-	-	4662	1	NO	1	0.105263
PF3D7_1422600	conserved Plasmodium protein, unknown function	PF3D7_1422600.1o1	4	4	0	0	4	Blood Stages	-	-	-	+	641	0	NO	1	0.105263
PF3D7_1426400	MORN repeat protein, putative	PF3D7_1426400.iso1.exon2.amp1	4	4	0	0	4	Blood Stages	-	-	-	+	148	0	NO	3	0.105263
PF3D7_1427200	selenoprotein	PF3D7_1427200.1o2	4	3	1	2	1	No MS data	-	-	-	-	134	1	NO	2	0.105263
PF3D7_1427600	CorA-like Mg2+ transporter protein, putative	PF3D7_1427600.1o1	4	2	2	0	2	Sporozoites & Blood Stages	-	+	-	-	478	2	NO	1	0.105263
PF3D7_1435700	ataxin-2 like protein, putative	PF3D7_1435700.iso2.exon10.amp1	4	4	0	1	3	Blood Stages	-	-	-	-	908	0	NO	10	0.105263
PF3D7_1438100	secretory complex protein 62	PF3D7_1438100.2o3	4	2	2	1	1	Sporozoites & Blood Stages	-	+	-	-	377	3	NO	3	0.105263
PF3D7_1444100	conserved Plasmodium protein, unknown function	PF3D7_1444100.e6s1	4	1	3	0	1	Sporozoites & Blood Stages	-	+	-	-	7231	0	NO	14	0.105263
PF3D7_1446500	conserved Plasmodium protein, unknown function	PF3D7_1446500.iso1.exon1.amp1	4	3	1	0	3	Sporozoites & Blood Stages	-	-	-	-	3001	0	NO	1	0.105263
PF3D7_1448500	conserved Plasmodium protein, unknown function	PF3D7_1448500.e1s4	4	1	3	0	1	Sporozoites & Blood Stages	-	+	-	-	3704	0	NO	3	0.105263
PF3D7_1450400	zinc finger protein, putative	PF3D7_1450400.iso1.exon2.amp1	4	4	0	0	4	Sporozoites & Blood Stages	-	-	-	+	1844	0	NO	2	0.105263
PF3D7_1453100	dynactin subunit 4, putative	PF3D7_1453100.1o1	4	3	1	1	2	Sporozoites & Blood Stages	-	-	-	-	630	0	NO	1	0.105263
PF3D7_1455600	ferlin, putative	PF3D7_1455600.iso1.exon1.amp1	4	1	3	0	1	Sporozoite	-	+	-	-	1904	1	NO	1	0.105263
PF3D7_1465800	dynein beta chain, putative	PF3D7_1465800.e5s4	4	2	2	0	2	Sporozoites & Blood Stages	-	+	-	-	6485	0	NO	6	0.105263
PF3D7_1469600	biotin carboxylase subunit of acetyl CoA carboxylase, putative	PF3D7_1469600.e1s3	4	3	1	1	2	Sporozoites & Blood Stages	-	-	-	-	3367	0	YES	3	0.105263
PF3D7_1471400	diacylglycerol kinase, putative	PF3D7_1471400.e2s1	4	3	1	0	3	Sporozoites & Blood Stages	-	-	-	-	499	0	NO	2	0.105263
PF3D7_0313200	conserved Plasmodium protein, unknown function	PFC0555c	4	4	0	0	4	No MS data	-	-	-	+	233	0	NO	1	0.105263
PF3D7_0100900	rifin	PF3D7_0100900.iso1.exon1.amp1	3	1	2	0	1	No MS data	-	+	-	-	350	1	YES	2	0.0789474
PF3D7_0103900	parasite-infected erythrocyte surface protein	PF3D7_0103900.1o1	3	2	1	0	2	Sporozoites & Blood Stages	-	-	-	-	575	1	YES	1	0.0789474
PF3D7_0108700	secreted ookinete protein, putative	PF3D7_0108700.e1s1	3	3	0	0	3	Sporozoites & Blood Stages	-	-	-	-	1152	2	YES	4	0.0789474
PF3D7_0115000	surface-associated interspersed protein 1.3 (SURFIN 1.3)	PF3D7_0115000.e1s1	3	3	0	1	2	Sporozoite	-	-	-	-	1925	1	NO	3	0.0789474
PF3D7_0203100	protein kinase, putative	PF3D7_0203100.e2s2	3	2	1	0	2	Blood Stages	-	-	-	-	2485	0	NO	1	0.0789474
PF3D7_0204100	conserved Plasmodium protein, unknown function	PF3D7_0204100.iso1.exon1.amp3	3	2	1	1	1	Sporozoites & Blood Stages	-	-	-	-	2295	0	YES	1	0.0789474
PF3D7_0212500	conserved Plasmodium protein, unknown function	PF3D7_0212500.iso1.exon2.amp2	3	2	1	0	2	Blood Stages	-	-	-	-	3990	2	NO	2	0.0789474
PF3D7_0216400	vacuolar protein sorting-associated protein 45, putative	PF3D7_0216400.1o1	3	3	0	0	3	Sporozoites & Blood Stages	-	-	-	-	722	0	NO	1	0.0789474
PF3D7_0300400	stevor	PF3D7_0300400.iso1.exon1.amp1	3	2	1	2	0	No MS data	-	-	-	-	296	2	YES	2	0.0789474
PF3D7_0302200	cytoadherence linked asexual protein 3.2	PF3D7_0302200.e1	3	1	2	0	1	Sporozoites & Blood Stages	-	+	-	-	1416	0	YES	9	0.0789474
PF3D7_0303800	IBR domain protein, putative	PF3D7_0303800.1o1	3	2	1	0	2	Blood Stages	-	-	-	-	593	0	NO	1	0.0789474
PF3D7_0307300	microtubule-associated protein RP/EB family, putative	PF3D7_0307300.1o1	3	3	0	0	3	Blood Stages	-	-	-	-	510	0	NO	1	0.0789474
PF3D7_0311800	conserved protein, unknown function	PF3D7_0311800.e3	3	3	0	1	2	Sporozoites & Blood Stages	-	-	-	-	609	0	NO	3	0.0789474
PF3D7_0311900	conserved Plasmodium protein, unknown function	PF3D7_0311900.1o1	3	3	0	0	3	Sporozoite	-	-	-	-	768	1	NO	1	0.0789474
PF3D7_0317500	kinesin-5	PF3D7_0317500.iso1.exon1.amp2	3	3	0	0	3	Blood Stages	-	-	-	-	1619	0	NO	2	0.0789474
PF3D7_0318200	DNA-directed RNA polymerase II subunit RPB1	PF3D7_0318200.e1s3	3	2	1	0	2	Sporozoites & Blood Stages	-	-	-	-	2457	0	NO	1	0.0789474
PF3D7_0322500	iron-sulfur assembly protein, putative	PF3D7_0322500.iso1.exon1.amp1	3	3	0	0	3	Sporozoite	-	-	-	-	404	0	NO	1	0.0789474
PF3D7_0323600	conserved Plasmodium protein, unknown function	PF3D7_0323600.1o3	3	3	0	1	2	Blood Stages	-	-	-	-	670	0	NO	3	0.0789474
PF3D7_0400100	erythrocyte membrane protein 1, PfEMP1	PF3D7_0400100.iso1.exon2.amp1	3	1	2	1	0	Blood Stages	-	+	-	-	2646	0	NO	2	0.0789474
PF3D7_0401600	rifin	PF3D7_0401600.iso1.exon1.amp1	3	3	0	2	1	Blood Stages	-	-	-	-	347	3	YES	3	0.0789474
PF3D7_0409000	conserved Plasmodium protein, unknown function	PF3D7_0409000.s3	3	1	2	0	1	Sporozoites & Blood Stages	-	+	-	-	2567	0	YES	1	0.0789474
PF3D7_0416800	small GTP-binding protein sar1	PF3D7_0416800.e3s1	3	3	0	0	3	Sporozoites & Blood Stages	-	-	-	-	192	0	NO	3	0.0789474
PF3D7_0418000	conserved Plasmodium protein, unknown function	PF3D7_0418000.7o10	3	1	2	0	1	Sporozoites & Blood Stages	-	+	-	-	4891	2	NO	10	0.0789474
PF3D7_0420000	zinc finger protein, putative	PF3D7_0420000.s2	3	2	1	0	2	Sporozoites & Blood Stages	-	-	-	-	3370	0	NO	1	0.0789474
PF3D7_0421200	rifin	PF3D7_0421200.iso1.exon2.amp1	3	2	1	1	1	No MS data	-	-	-	-	346	2	YES	2	0.0789474
PF3D7_0422200	erythrocyte membrane-associated antigen	PF3D7_0422200.iso1.exon1.amp5	3	3	0	1	2	Sporozoites & Blood Stages	-	-	-	-	4261	0	NO	1	0.0789474
PF3D7_0422300	alpha tubulin 2	PF3D7_0422300.e3s1	3	1	2	0	1	Sporozoites & Blood Stages	-	+	-	-	450	0	NO	3	0.0789474
PF3D7_0423700	early transcribed membrane protein 4	PF3D7_0423700.1o1	3	1	2	1	0	Blood Stages	-	+	-	-	136	2	YES	1	0.0789474
PF3D7_0500400	rifin	PF3D7_0500400.iso1.exon1.amp1	3	1	2	1	0	No MS data	-	+	-	-	374	1	NO	2	0.0789474
PF3D7_0501200	parasite-infected erythrocyte surface protein	PF3D7_0501200.e2	3	2	1	0	2	Blood Stages	-	-	-	-	408	3	YES	2	0.0789474
PF3D7_0505100	trafficking protein particle complex subunit 8, putative	PF3D7_0505100.iso1.exon2.amp1	3	3	0	0	3	Sporozoites & Blood Stages	-	-	-	-	2754	0	NO	2	0.0789474
PF3D7_0506000	conserved Plasmodium protein, unknown function	PF3D7_0506000.1o3	3	2	1	0	2	Blood Stages	-	-	-	-	246	1	NO	3	0.0789474
PF3D7_0507200	subtilisin-like protease 3	PF3D7_0507200.iso1.exon1.amp1	3	3	0	0	3	No MS data	-	-	-	-	769	0	NO	1	0.0789474
PF3D7_0507700	nuclear protein localization protein 4, putative	PF3D7_0507700.e1s1	3	2	1	0	2	Sporozoites & Blood Stages	-	-	-	-	531	0	NO	1	0.0789474
PF3D7_0508900	conserved Plasmodium protein, unknown function	PF3D7_0508900.iso1.exon1.amp4	3	3	0	0	3	Sporozoites & Blood Stages	-	-	-	-	3134	0	NO	1	0.0789474
PF3D7_0511300	MORN repeat protein, putative	PF3D7_0511300.iso1.exon1.amp2	3	3	0	0	3	Blood Stages	-	-	-	-	1417	0	NO	2	0.0789474
PF3D7_0511400	conserved Plasmodium protein, unknown function	PF3D7_0511400.1o1	3	0	3	0	0	Sporozoite	-	+	-	-	381	1	YES	1	0.0789474
PF3D7_0513900	conserved Plasmodium protein, unknown function	PF3D7_0513900.1o2	3	2	1	1	1	No MS data	-	-	-	-	248	1	NO	2	0.0789474
PF3D7_0516800	AP2 domain transcription factor AP2-O2, putative	PF3D7_0516800.iso1.exon1.amp2	3	3	0	0	3	Blood Stages	-	-	-	-	2378	0	NO	1	0.0789474
PF3D7_0518700	mRNA-binding protein PUF1	PF3D7_0518700.e3s1	3	2	1	1	1	Sporozoites & Blood Stages	-	-	-	-	1894	0	NO	5	0.0789474
PF3D7_0520100	protein phosphatase PPM9, putative	PF3D7_0520100.e1s1	3	2	1	0	2	Sporozoites & Blood Stages	-	-	-	-	706	0	NO	6	0.0789474
PF3D7_0520400	single-stranded DNA-binding protein, putative	PF3D7_0520400.e1s1	3	2	1	0	2	Sporozoites & Blood Stages	-	-	-	-	301	0	NO	1	0.0789474
PF3D7_0522400	conserved Plasmodium protein, unknown function	PF3D7_0522400.e3s1	3	3	0	0	3	Sporozoites & Blood Stages	-	-	-	-	9307	2	NO	4	0.0789474
PF3D7_0533100	erythrocyte membrane protein 1 (PfEMP1), pseudogene	PF3D7_0533100.iso1.exon1.amp1	3	2	1	0	2	No MS data	-	-	-	-	3164	0	NO	1	0.0789474
PF3D7_0600700	rifin	PF3D7_0600700.iso1.exon1.amp1	3	2	1	2	0	No MS data	-	-	-	-	349	1	NO	2	0.0789474
PF3D7_0602700	conserved Plasmodium protein, unknown function	PF3D7_0602700.iso1.exon1.amp1	3	2	1	0	2	No MS data	-	-	-	-	466	0	NO	1	0.0789474
PF3D7_0603500	cation/H+ antiporter	PF3D7_0603500.1o1	3	1	2	0	1	Blood Stages	-	+	-	-	441	11	NO	1	0.0789474
PF3D7_0605600	nucleoside diphosphate kinase, putative	PF3D7_0605600.iso1.exon1.amp1	3	3	0	1	2	Blood Stages	-	-	-	-	1828	0	NO	7	0.0789474
PF3D7_0606000	conserved Plasmodium protein, unknown function	PF3D7_0606000.iso1.exon1.amp2	3	3	0	0	3	Blood Stages	-	-	-	-	1063	0	NO	1	0.0789474
PF3D7_0608100	conserved Plasmodium protein, unknown function	PF3D7_0608100.iso1.exon1.amp2	3	3	0	1	2	Sporozoites & Blood Stages	-	-	-	-	1322	0	YES	1	0.0789474
PF3D7_0611800	conserved Plasmodium protein, unknown function	PF3D7_0611800.iso1.exon5.amp1_seg1	3	3	0	0	3	Sporozoites & Blood Stages	-	-	-	-	3248	0	NO	5	0.0789474
PF3D7_0612500	conserved Plasmodium protein, unknown function	PF3D7_0612500.iso1.exon1.amp1	3	1	2	0	1	No MS data	-	+	-	-	121	0	NO	1	0.0789474
PF3D7_0617100	AP-2 complex subunit alpha, putative	PF3D7_0617100.1o7	3	3	0	0	3	Sporozoites & Blood Stages	-	-	-	-	1236	5	NO	7	0.0789474
PF3D7_0617600	stevor	PF3D7_0617600.iso1.exon1.amp1	3	2	1	0	2	Blood Stages	-	-	-	-	302	2	YES	2	0.0789474
PF3D7_0620600	conserved Plasmodium protein, unknown function	PF3D7_0620600.1o1	3	2	1	1	1	Blood Stages	-	-	-	-	294	0	NO	1	0.0789474
PF3D7_0623700	ATP-dependent RNA helicase SUV3, putative	PF3D7_0623700.iso1.exon1.amp2	3	2	1	0	2	Blood Stages	-	-	-	-	1137	0	NO	1	0.0789474
PF3D7_0626800	pyruvate kinase	PF3D7_0626800.iso1.exon3.amp1	3	0	3	0	0	Sporozoites & Blood Stages	-	+	-	-	511	0	NO	3	0.0789474
PF3D7_0628100	HECT-domain (ubiquitin-transferase), putative	PF3D7_0628100.iso1.exon1.amp1	3	2	1	0	2	Sporozoites & Blood Stages	-	-	-	-	10287	2	NO	1	0.0789474
PF3D7_0628200	eukaryotic translation initiation factor 2-alpha kinase	PF3D7_0628200.s3 (renamed)	3	3	0	0	3	Sporozoites & Blood Stages	-	-	-	-	3072	1	NO	1	0.0789474
PF3D7_0629000	N-acetyltransferase, putative	PF3D7_0629000.iso1.exon1.amp1	3	0	3	0	0	Blood Stages	-	+	-	-	291	0	NO	1	0.0789474
PF3D7_0629900	sec14-like cytosolic factor or phosphatidylinositol/phosphatidylcholine transfer protein, putative	PF3D7_0629900.iso1.exon1.amp1	3	3	0	1	2	Sporozoites & Blood Stages	-	-	-	-	328	0	NO	3	0.0789474
PF3D7_0630300	DNA polymerase epsilon catalytic subunit A, putative	PF3D7_0630300.iso1.exon3.amp1	3	3	0	0	3	Sporozoites & Blood Stages	-	-	-	-	2907	0	NO	4	0.0789474
PF3D7_0704700	phosphopantetheine adenylyltransferase, putative	PF3D7_0704700.iso1.exon1.amp2_seg2	3	3	0	0	3	Sporozoites & Blood Stages	-	-	-	-	1337	7	NO	1	0.0789474
PF3D7_0706100	conserved Plasmodium protein, unknown function	PF3D7_0706100.1o8	3	2	1	0	2	Sporozoite	-	-	-	-	1529	1	YES	9	0.0789474
PF3D7_0706500	conserved Plasmodium protein, unknown function	PF3D7_0706500.iso1.exon1.amp2_seg1	3	2	1	0	2	Sporozoites & Blood Stages	-	-	-	-	1706	0	NO	1	0.0789474
PF3D7_0707400	AAA family ATPase, putative	PF3D7_0707400.iso1.exon1.amp1	3	2	1	1	1	Sporozoites & Blood Stages	-	-	-	-	663	0	NO	1	0.0789474
PF3D7_0709400	Cg7 protein	PF3D7_0709400.iso1.exon2.amp1	3	2	1	0	2	Blood Stages	-	-	-	-	1281	0	NO	2	0.0789474
PF3D7_0710000	conserved Plasmodium protein, unknown function	PF3D7_0710000.e1s1	3	2	1	1	1	Sporozoites & Blood Stages	-	-	-	-	3267	0	NO	7	0.0789474
PF3D7_0711700	erythrocyte membrane protein 1, PfEMP1	PF3D7_0711700.e1s1	3	1	2	1	0	Sporozoites & Blood Stages	-	+	-	-	2215	0	NO	2	0.0789474
PF3D7_0715000	4-nitrophenylphosphatase	PF3D7_0715000.1o1	3	2	1	1	1	Sporozoites & Blood Stages	-	-	-	-	322	0	NO	1	0.0789474
PF3D7_0717700	serine--tRNA ligase, putative	PF3D7_0717700.e1s1	3	2	1	0	2	Sporozoites & Blood Stages	-	-	-	-	539	0	NO	1	0.0789474
PF3D7_0719400	conserved Plasmodium protein, unknown function	PF3D7_0719400.s1	3	2	1	1	1	Sporozoites & Blood Stages	-	-	-	-	1731	1	YES	1	0.0789474
PF3D7_0719500	LEM3/CDC50 family protein, putative	PF3D7_0719500.1o2	3	1	2	0	1	Blood Stages	-	+	-	-	471	2	NO	3	0.0789474
PF3D7_0723600	proteasome assembly chaperone 4, putative	PF3D7_0723600.iso1.exon1.amp1	3	1	2	0	1	Sporozoites & Blood Stages	-	+	-	-	149	0	NO	3	0.0789474
PF3D7_0723700	metallo-hydrolase/oxidoreductase, putative	PF3D7_0723700.iso1.exon1.amp1_seg1	3	3	0	0	3	Blood Stages	-	-	-	-	1032	1	YES	1	0.0789474
PF3D7_0726400	conserved Plasmodium membrane protein, unknown function	PF3D7_0726400.e2s2	3	3	0	1	2	Sporozoites & Blood Stages	-	-	-	-	4944	8	NO	5	0.0789474
PF3D7_0726400	conserved Plasmodium membrane protein, unknown function	PF3D7_0726400.e5s1	3	3	0	0	3	Sporozoites & Blood Stages	-	-	-	-	4944	8	NO	5	0.0789474
PF3D7_0726500	ubiquitin carboxyl-terminal hydrolase, putative	PF3D7_0726500.iso1.exon4.amp1	3	2	1	0	2	Sporozoites & Blood Stages	-	-	-	-	3183	0	NO	4	0.0789474
PF3D7_0728100	conserved Plasmodium membrane protein, unknown function	PF3D7_0728100.s3	3	3	0	0	3	Sporozoites & Blood Stages	-	-	-	-	5561	4	NO	1	0.0789474
PF3D7_0728100	conserved Plasmodium membrane protein, unknown function	PF3D7_0728100.s6	3	3	0	1	2	Sporozoites & Blood Stages	-	-	-	-	5561	4	NO	1	0.0789474
PF3D7_0728200	actin-like protein, putative	PF3D7_0728200.2o2	3	1	2	0	1	Sporozoites & Blood Stages	-	+	-	-	552	1	NO	2	0.0789474
PF3D7_0730900	EMP1-trafficking protein	PF3D7_0730900.e1s1	3	2	1	1	1	Blood Stages	-	-	-	-	2110	1	NO	2	0.0789474
PF3D7_0731100	EMP1-trafficking protein	PF3D7_0731100.2o2	3	2	1	1	1	Blood Stages	-	-	-	-	890	1	NO	2	0.0789474
PF3D7_0802000	glutamate dehydrogenase, putative	PF3D7_0802000.e1s1	3	3	0	0	3	Sporozoites & Blood Stages	-	-	-	-	1397	0	NO	1	0.0789474
PF3D7_0809600	peptidase family C50, putative	PF3D7_0809600.iso1.exon1.amp4_seg1	3	2	1	0	2	Sporozoites & Blood Stages	-	-	-	-	5800	5	NO	1	0.0789474
PF3D7_0815100	RAP protein, putative	PF3D7_0815100.iso1.exon1.amp1	3	3	0	0	3	No MS data	-	-	-	-	975	0	NO	1	0.0789474
PF3D7_0815300	FAD-dependent monooxygenase, putative	PF3D7_0815300.iso1.exon1.amp1	3	2	1	0	2	Sporozoites & Blood Stages	-	-	-	-	1182	1	YES	1	0.0789474
PF3D7_0819800	conserved Plasmodium protein, unknown function	PF3D7_0819800.e4s1	3	2	1	0	2	Sporozoites & Blood Stages	-	-	-	-	1408	0	NO	17	0.0789474
PF3D7_0820300	conserved Plasmodium protein, unknown function	PF3D7_0820300.1o1	3	3	0	0	3	Sporozoite	-	-	-	-	613	2	YES	1	0.0789474
PF3D7_0821300	ATP-dependent RNA helicase DHX36, putative	PF3D7_0821300.iso1.exon3.amp1	3	3	0	0	3	Blood Stages	-	-	-	-	867	0	NO	3	0.0789474
PF3D7_0822700	thrombospondin-related protein 1, putative	PF3D7_0822700.e3	3	3	0	0	3	Sporozoites & Blood Stages	-	-	-	-	924	3	YES	1	0.0789474
PF3D7_0824200	conserved Plasmodium protein, unknown function	PF3D7_0824200.iso1.exon2.amp1_seg1	3	2	1	0	2	Blood Stages	-	-	-	-	1124	0	NO	3	0.0789474
PF3D7_0828100	conserved Plasmodium protein, unknown function	PF3D7_0828100.iso1.exon2.amp1	3	3	0	0	3	No MS data	-	-	-	-	1033	0	NO	2	0.0789474
PF3D7_0828100	conserved Plasmodium protein, unknown function	PF3D7_0828100.iso1.exon3.amp1	3	2	1	0	2	No MS data	-	-	-	-	1033	0	NO	2	0.0789474
PF3D7_0829000	conserved Plasmodium membrane protein, unknown function	PF3D7_0829000.e1	3	1	2	0	1	Sporozoites & Blood Stages	-	+	-	-	1907	5	NO	2	0.0789474
PF3D7_0829500	conserved Plasmodium protein, unknown function	PF3D7_0829500.e2	3	1	2	1	0	Sporozoite	-	+	-	-	2216	4	NO	1	0.0789474
PF3D7_0831800	histidine-rich protein II	PF3D7_0831800.2o2	3	3	0	0	3	No MS data	-	-	-	-	305	0	YES	2	0.0789474
PF3D7_0832200	Plasmodium exported protein (PHISTa-like), unknown function	PF3D7_0832200.iso2.exon3.amp1	3	2	1	0	2	Blood Stages	-	-	-	-	286	1	NO	4	0.0789474
PF3D7_0832800	rifin	PF3D7_0832800.iso1.exon3.amp1	3	2	1	1	1	No MS data	-	-	-	-	306	1	NO	2	0.0789474
PF3D7_0833300	erythrocyte membrane protein 1 (PfEMP1), exon 2, pseudogene	PF3D7_0833300.iso1.exon1.amp1	3	0	3	0	0	Blood Stages	-	+	-	-	394	0	NO	1	0.0789474
PF3D7_0900600	rifin	PF3D7_0900600.iso1.exon1.amp1	3	2	1	1	1	No MS data	-	-	-	-	367	1	NO	2	0.0789474
PF3D7_0902000	serine/threonine protein kinase, FIKK family	PF3D7_0902000.2o3	3	3	0	0	3	Blood Stages	-	-	-	-	542	0	YES	3	0.0789474
PF3D7_0902800	serine repeat antigen 9	PF3D7_0902800.2o4	3	2	1	1	1	Sporozoites & Blood Stages	-	-	-	-	932	0	YES	4	0.0789474
PF3D7_0903400	ATP-dependent RNA helicase DDX60, putative	PF3D7_0903400.e1s3	3	2	1	0	2	Sporozoites & Blood Stages	-	-	-	-	2536	0	NO	2	0.0789474
PF3D7_0903500	conserved Plasmodium protein, unknown function	PF3D7_0903500.e1s2	3	2	1	1	1	Sporozoites & Blood Stages	-	-	-	-	1384	0	NO	1	0.0789474
PF3D7_0903800	LCCL domain-containing protein	PF3D7_0903800.iso1.exon2.amp1	3	3	0	1	2	Sporozoites & Blood Stages	-	-	-	-	1523	0	YES	2	0.0789474
PF3D7_0903800	LCCL domain-containing protein	PF3D7_0903800.iso1.exon2.amp2	3	3	0	0	3	Sporozoites & Blood Stages	-	-	-	-	1523	0	YES	2	0.0789474
PF3D7_0905300	dynein heavy chain, putative	PF3D7_0905300.s2	3	3	0	0	3	Sporozoites & Blood Stages	-	-	-	-	6118	0	NO	1	0.0789474
PF3D7_0905300	dynein heavy chain, putative	PF3D7_0905300.s5_2	3	2	1	0	2	Sporozoites & Blood Stages	-	-	-	-	6118	0	NO	1	0.0789474
PF3D7_0905300	dynein heavy chain, putative	PF3D7_0905300.s7	3	2	1	0	2	Sporozoites & Blood Stages	-	-	-	-	6118	0	NO	1	0.0789474
PF3D7_0910000	SET domain protein, putative	PF3D7_0910000.iso1.exon1.amp1	3	3	0	0	3	Sporozoite	-	-	-	-	1114	0	NO	1	0.0789474
PF3D7_0913500	protease, putative	PF3D7_0913500.3o3	3	3	0	0	3	No MS data	-	-	-	-	432	9	YES	3	0.0789474
PF3D7_0920300	conserved Plasmodium protein, unknown function	PF3D7_0920300.1o4	3	3	0	1	2	Sporozoite	-	-	-	-	187	0	YES	4	0.0789474
PF3D7_0923800	thioredoxin reductase	PF3D7_0923800.iso2.exon1.amp1	3	1	2	0	1	Sporozoites & Blood Stages	-	+	-	-	617	0	NO	2	0.0789474
PF3D7_0924200	conserved Plasmodium protein, unknown function	PF3D7_0924200.iso1.exon1.amp1	3	3	0	0	3	No MS data	-	-	-	-	1060	0	NO	1	0.0789474
PF3D7_0933600	mitochondrial-processing peptidase subunit beta, putative	PF3D7_0933600.e1s1	3	3	0	1	2	Sporozoites & Blood Stages	-	-	-	-	484	0	NO	1	0.0789474
PF3D7_0933900	conserved Plasmodium protein, unknown function	PF3D7_0933900.4o4	3	2	1	0	2	Sporozoites & Blood Stages	-	-	-	-	250	0	NO	4	0.0789474
PF3D7_0934100	TFIIH basal transcription factor complex helicase XPD subunit	PF3D7_0934100.iso1.exon1.amp1	3	3	0	0	3	Sporozoites & Blood Stages	-	-	-	-	1056	0	NO	1	0.0789474
PF3D7_0936300	ring-exported protein 3	PF3D7_0936300.2o2	3	2	1	1	1	Blood Stages	-	-	-	-	326	1	NO	2	0.0789474
PF3D7_1001500	early transcribed membrane protein 10.1	PF3D7_1001500.1o1	3	2	1	1	1	Blood Stages	-	-	-	-	107	2	YES	1	0.0789474
PF3D7_1003600	inner membrane complex protein 1c, putative	PF3D7_1003600.e1s1	3	1	2	0	1	Sporozoites & Blood Stages	-	+	-	-	281	0	NO	1	0.0789474
PF3D7_1005100	U3 small nucleolar RNA-associated protein 25, putative	PF3D7_1005100.e1s2	3	2	1	1	1	Sporozoites & Blood Stages	-	-	-	-	1131	0	NO	1	0.0789474
PF3D7_1005500	regulator of nonsense transcripts 1, putative	PF3D7_1005500.e2s1	3	3	0	1	2	Blood Stages	-	-	-	-	1579	0	NO	1	0.0789474
PF3D7_1013100	U3 small nucleolar RNA-associated protein 13, putative	PF3D7_1013100.2o2	3	3	0	0	3	Blood Stages	-	-	-	-	1220	0	NO	2	0.0789474
PF3D7_1014600	transcriptional coactivator ADA2	PF3D7_1014600.e1s2	3	3	0	1	2	Sporozoites & Blood Stages	-	-	-	-	2578	1	NO	1	0.0789474
PF3D7_1015700	tubulin binding cofactor c, putative	PF3D7_1015700.iso1.exon4.amp1	3	1	2	1	0	Blood Stages	-	+	-	-	335	0	NO	10	0.0789474
PF3D7_1017000	DNA polymerase delta catalytic subunit	PF3D7_1017000.e1s2	3	1	2	0	1	Sporozoites & Blood Stages	-	+	-	-	1094	0	NO	1	0.0789474
PF3D7_1018600	tRNA wybutosine-synthesizing protein, putative	PF3D7_1018600.e1s1	3	3	0	0	3	Sporozoites & Blood Stages	-	-	-	-	1904	0	NO	1	0.0789474
PF3D7_1020800	dihydrolipoamide acyltransferase component E2	PF3D7_1020800.11o11	3	2	1	1	1	Sporozoite	-	-	-	-	640	0	YES	11	0.0789474
PF3D7_1021000	conserved Plasmodium protein, unknown function	PF3D7_1021000.iso1.exon2.amp1	3	1	2	1	0	No MS data	-	+	-	-	353	0	YES	4	0.0789474
PF3D7_1021900	PHAX domain-containing protein, putative	PF3D7_1021900.e1s1	3	3	0	0	3	Sporozoites & Blood Stages	-	-	-	-	2290	0	NO	1	0.0789474
PF3D7_1023200	orotidine 5'-phosphate decarboxylase	PF3D7_1023200.1o1	3	1	2	1	0	Sporozoites & Blood Stages	-	+	-	-	323	0	NO	1	0.0789474
PF3D7_1024900	conserved Plasmodium protein, unknown function	PF3D7_1024900.iso1.exon1.amp2	3	3	0	0	3	No MS data	-	-	-	-	1571	0	NO	1	0.0789474
PF3D7_1025500	conserved Plasmodium protein, unknown function	PF3D7_1025500 (renamed)	3	3	0	0	3	Sporozoites & Blood Stages	-	-	-	-	5767	2	NO	11	0.0789474
PF3D7_1030200	claudin-like apicomplexan microneme protein, putative	PF3D7_1030200.1o1	3	0	3	0	0	Sporozoites & Blood Stages	-	+	-	-	450	4	YES	1	0.0789474
PF3D7_1035100	probable protein, unknown function	PF3D7_1035100.1o1	3	2	1	0	2	No MS data	-	-	-	-	561	0	YES	1	0.0789474
PF3D7_1035200	S-antigen	PF3D7_1035200.1o1	3	1	2	0	1	Blood Stages	-	+	-	-	585	0	YES	1	0.0789474
PF3D7_1040000	rifin	PF3D7_1040000.iso1.exon2.amp1	3	1	2	0	1	No MS data	-	+	-	-	359	2	YES	2	0.0789474
PF3D7_1040300	rifin	PF3D7_1040300.iso1.exon2.amp1	3	2	1	1	1	No MS data	-	-	-	-	378	1	YES	2	0.0789474
PF3D7_1041000	rifin	PF3D7_1041000.iso1.exon2.amp1	3	2	1	1	1	No MS data	-	-	-	-	370	1	YES	2	0.0789474
PF3D7_1100300	rifin	PF3D7_1100300.iso1.exon2.amp1	3	2	1	0	2	No MS data	-	-	-	-	340	1	NO	2	0.0789474
PF3D7_1101100	rifin	PF3D7_1101100.iso1.exon1.amp1	3	2	1	0	2	No MS data	-	-	-	-	349	1	NO	2	0.0789474
PF3D7_1102400	phosphopantothenate--cysteine ligase, putative	PF3D7_1102400.1o1	3	3	0	0	3	Blood Stages	-	-	-	-	660	0	NO	1	0.0789474
PF3D7_1106800	protein kinase, putative	PF3D7_1106800.iso1.exon1.amp2_seg2	3	3	0	0	3	Blood Stages	-	-	-	-	1501	0	NO	8	0.0789474
PF3D7_1107800	AP2 domain transcription factor, putative	PF3D7_1107800.e1s1	3	3	0	0	3	Sporozoites & Blood Stages	-	-	-	-	1828	0	NO	2	0.0789474
PF3D7_1111000	tRNA m5C-methyltransferase, putative	PF3D7_1111000.1o1	3	2	1	0	2	Blood Stages	-	-	-	-	579	0	NO	1	0.0789474
PF3D7_1114500	conserved Plasmodium protein, unknown function	PF3D7_1114500.iso1.exon1.amp1	3	1	2	1	0	Blood Stages	-	+	-	-	428	0	NO	1	0.0789474
PF3D7_1114900	conserved Plasmodium protein, unknown function	PF3D7_1114900.e1s2	3	3	0	0	3	Sporozoites & Blood Stages	-	-	-	-	2480	0	NO	1	0.0789474
PF3D7_1115500	AP2 domain transcription factor, putative	PF3D7_1115500.iso1.exon1.amp1	3	3	0	0	3	No MS data	-	-	-	-	231	0	NO	4	0.0789474
PF3D7_1119400	ubiquitin-protein ligase, putative	PF3D7_1119400.iso1.exon1.amp2_seg1	3	3	0	0	3	Blood Stages	-	-	-	-	2147	2	NO	1	0.0789474
PF3D7_1119900	conserved Plasmodium protein, unknown function	PF3D7_1119900.iso1.exon1.amp1	3	2	1	0	2	Sporozoites & Blood Stages	-	-	-	-	1749	0	NO	1	0.0789474
PF3D7_1123400	translation elongation factor EF-1, subunit alpha, putative	PF3D7_1123400.e1	3	1	2	1	0	Sporozoites & Blood Stages	-	+	-	-	555	0	NO	2	0.0789474
PF3D7_1127700	conserved Plasmodium protein, unknown function	PF3D7_1127700.1o3	3	1	2	0	1	Blood Stages	-	+	-	-	447	1	NO	3	0.0789474
PF3D7_1129500	A/G-specific adenine glycosylase, putative	PF3D7_1129500.iso1.exon1.amp1	3	2	1	0	2	Blood Stages	-	-	-	-	611	0	NO	5	0.0789474
PF3D7_1131100	serpentine receptor, putative	PF3D7_1131100.1o1	3	3	0	0	3	Sporozoites & Blood Stages	-	-	-	-	773	7	NO	1	0.0789474
PF3D7_1131300	conserved Plasmodium protein, unknown function	PF3D7_1131300.iso1.exon1.amp1	3	2	1	0	2	No MS data	-	-	-	-	565	0	NO	1	0.0789474
PF3D7_1134500	alpha/beta hydrolase, putative	PF3D7_1134500.s2	3	3	0	0	3	Sporozoites & Blood Stages	-	-	-	-	1744	2	NO	2	0.0789474
PF3D7_1134900	conserved Plasmodium protein, unknown function	PF3D7_1134900.iso1.exon1.amp1	3	3	0	1	2	Sporozoites & Blood Stages	-	-	-	-	682	0	NO	1	0.0789474
PF3D7_1136000	conserved Plasmodium protein, unknown function	PF3D7_1136000.iso1.exon2.amp1	3	3	0	0	3	Sporozoites & Blood Stages	-	-	-	-	3468	0	NO	2	0.0789474
PF3D7_1137500	apicoplast ribosomal protein S14p/S29e precursor, putative	PF3D7_1137500.1o2	3	3	0	2	1	No MS data	-	-	-	-	172	0	YES	2	0.0789474
PF3D7_1138400	guanylyl cyclase	PF3D7_1138400.e1s2	3	3	0	0	3	Sporozoites & Blood Stages	-	-	-	-	4226	19	NO	1	0.0789474
PF3D7_1138400	guanylyl cyclase	PF3D7_1138400.e1s3	3	3	0	0	3	Sporozoites & Blood Stages	-	-	-	-	4226	19	NO	1	0.0789474
PF3D7_1138400	guanylyl cyclase	PF3D7_1138400.e1s5	3	3	0	0	3	Sporozoites & Blood Stages	-	-	-	-	4226	19	NO	1	0.0789474
PF3D7_1139300	AP2 domain transcription factor, putative	PF3D7_1139300.e2s2	3	3	0	0	3	Blood Stages	-	-	-	-	2653	0	NO	3	0.0789474
PF3D7_1140700	conserved Plasmodium protein, unknown function	PF3D7_1140700.e1s2	3	2	1	0	2	Blood Stages	-	-	-	-	2275	0	NO	1	0.0789474
PF3D7_1142400	coproporphyrinogen-III oxidase	PF3D7_1142400.iso1.exon1.amp1	3	3	0	0	3	Sporozoites & Blood Stages	-	-	-	-	470	0	NO	2	0.0789474
PF3D7_1145000	conserved Plasmodium protein, unknown function	PF3D7_1145000.iso1.exon1.amp1	3	2	1	0	2	Sporozoite	-	-	-	-	577	0	NO	6	0.0789474
PF3D7_1145200	serine/threonine protein kinase, putative	PF3D7_1145200.iso1.exon1.amp1	3	3	0	0	3	Sporozoites & Blood Stages	-	-	-	-	2015	0	NO	1	0.0789474
PF3D7_1145200	serine/threonine protein kinase, putative	PF3D7_1145200.iso1.exon1.amp3	3	2	1	1	1	Sporozoites & Blood Stages	-	-	-	-	2015	0	NO	1	0.0789474
PF3D7_1200600	erythrocyte membrane protein 1, PfEMP1	PF3D7_1200600.iso1.exon1.amp1	3	1	2	0	1	Sporozoites & Blood Stages	-	+	-	-	3056	0	NO	2	0.0789474
PF3D7_1200600	erythrocyte membrane protein 1, PfEMP1	PF3D7_1200600.iso1.exon2.amp3	3	3	0	0	3	Sporozoites & Blood Stages	-	-	-	-	3056	0	NO	2	0.0789474
PF3D7_1201400	Plasmodium exported protein, unknown function	PF3D7_1201400.iso1.exon1.amp2	3	0	3	0	0	Blood Stages	-	+	-	-	1129	1	YES	2	0.0789474
PF3D7_1202300	dynein heavy chain, putative	PF3D7_1202300.e29s1	3	2	1	1	1	Sporozoites & Blood Stages	-	-	-	-	5718	0	NO	34	0.0789474
PF3D7_1203400	major facilitator superfamily domain-containing protein, putative	PF3D7_1203400.iso1.exon1.amp2	3	3	0	0	3	Sporozoites & Blood Stages	-	-	-	-	1250	12	NO	1	0.0789474
PF3D7_1203500	threonylcarbamoyl-AMP synthase, putative	PF3D7_1203500.1o1	3	2	1	0	2	Sporozoites & Blood Stages	-	-	-	-	556	0	NO	1	0.0789474
PF3D7_1208100	conserved Plasmodium protein, unknown function	PF3D7_1208100.e2s2	3	1	2	0	1	Sporozoites & Blood Stages	-	+	-	-	4469	2	NO	4	0.0789474
PF3D7_1208900	protein phosphatase PPM11, putative	PF3D7_1208900.s1	3	1	2	0	1	Sporozoites & Blood Stages	-	+	-	-	1442	0	NO	1	0.0789474
PF3D7_1212000	glutathione peroxidase-like thioredoxin peroxidase	PF3D7_1212000 (renamed)	3	3	0	2	1	Sporozoites & Blood Stages	-	-	-	-	205	0	YES	3	0.0789474
PF3D7_1213200	conserved Plasmodium protein, unknown function	PF3D7_1213200.1o1	3	3	0	0	3	Sporozoites & Blood Stages	-	-	-	-	278	0	NO	1	0.0789474
PF3D7_1214300	geranylgeranyl transferase type-2 subunit beta, putative	PF3D7_1214300.1o2	3	1	2	0	1	No MS data	-	+	-	-	433	1	NO	2	0.0789474
PF3D7_1217200	multiple RNA-binding domain-containing protein 1, putative	PF3D7_1217200.e1s1	3	2	1	0	2	Blood Stages	-	-	-	-	1119	0	NO	1	0.0789474
PF3D7_1218800	secreted ookinete protein, putative	PF3D7_1218800.e1s1	3	3	0	1	2	Blood Stages	-	-	-	-	349	0	YES	8	0.0789474
PF3D7_1218900	WD repeat-containing protein, putative	PF3D7_1218900.1o1	3	2	1	0	2	Sporozoites & Blood Stages	-	-	-	-	717	0	NO	1	0.0789474
PF3D7_1219300	erythrocyte membrane protein 1, PfEMP1	PF3D7_1219300.iso1.exon1.amp1	3	2	1	1	1	Blood Stages	-	-	-	-	2256	0	NO	2	0.0789474
PF3D7_1222400	AP2 domain transcription factor	PF3D7_1222400.e1s2	3	3	0	0	3	Sporozoites & Blood Stages	-	-	-	-	2558	0	NO	1	0.0789474
PF3D7_1224700	conserved Plasmodium protein, unknown function	PF3D7_1224700.iso1.exon1.amp2	3	2	1	0	2	Blood Stages	-	-	-	-	1461	0	NO	1	0.0789474
PF3D7_1227200	potassium channel K1	PF3D7_1227200.iso1.exon1.amp2	3	2	1	0	2	Sporozoites & Blood Stages	-	-	-	-	1966	8	NO	2	0.0789474
PF3D7_1228700	conserved Plasmodium protein, unknown function	PF3D7_1228700.iso1.exon1.amp1_seg2	3	2	1	0	2	Sporozoites & Blood Stages	-	-	-	-	1135	1	YES	2	0.0789474
PF3D7_1229100	multidrug resistance-associated protein 2	PF3D7_1229100.s1	3	1	2	0	1	Sporozoites & Blood Stages	-	+	-	-	2108	11	NO	1	0.0789474
PF3D7_1229600	conserved Plasmodium protein, unknown function	PF3D7_1229600.iso1.exon2.amp2	3	3	0	0	3	Blood Stages	-	-	-	-	1163	0	YES	2	0.0789474
PF3D7_1230000	TBC domain-containing protein, putative	PF3D7_1230000.iso1.exon10.amp2	3	3	0	0	3	Blood Stages	-	-	-	-	2001	1	NO	11	0.0789474
PF3D7_1231400	amino acid transporter, putative	PF3D7_1231400.iso1.exon4.amp1	3	3	0	1	2	Blood Stages	-	-	-	-	1944	9	NO	3	0.0789474
PF3D7_1236000	vesicle transport v-SNARE protein VTI1, putative	PF3D7_1236000.1o1	3	3	0	0	3	Blood Stages	-	-	-	-	410	1	NO	1	0.0789474
PF3D7_1237300	conserved Plasmodium protein, unknown function	PF3D7_1237300.iso1.exon3.amp1	3	3	0	1	2	Blood Stages	-	-	-	-	307	0	NO	3	0.0789474
PF3D7_1238400	conserved Plasmodium protein, unknown function	PF3D7_1238400.iso1.exon4.amp1	3	1	2	1	0	Sporozoites & Blood Stages	-	+	-	-	232	0	NO	5	0.0789474
PF3D7_1239900	vacuolar protein sorting-associated protein 16, putative	PF3D7_1239900.iso1.exon1.amp2	3	3	0	0	3	Blood Stages	-	-	-	-	1032	0	NO	1	0.0789474
PF3D7_1240300	erythrocyte membrane protein 1, PfEMP1	PF3D7_1240300.iso1.exon1.amp2	3	2	1	2	0	No MS data	-	-	-	-	2646	0	NO	2	0.0789474
PF3D7_1242800	rab specific GDP dissociation inhibitor	PF3D7_1242800.e4s1	3	1	2	1	0	Sporozoites & Blood Stages	-	+	-	-	459	0	NO	4	0.0789474
PF3D7_1243200	conserved Plasmodium protein, unknown function	PF3D7_1243200.iso1.exon1.amp1	3	3	0	2	1	No MS data	-	-	-	-	83	2	NO	1	0.0789474
PF3D7_1246300	conserved Plasmodium protein, unknown function	PF3D7_1246300.iso1.exon6.amp1	3	1	2	0	1	Sporozoites & Blood Stages	-	+	-	-	888	0	NO	10	0.0789474
PF3D7_1247100	conserved Plasmodium protein, unknown function	PF3D7_1247100.2o2	3	2	1	0	2	Sporozoites & Blood Stages	-	-	-	-	247	0	NO	2	0.0789474
PF3D7_1247800	dipeptidyl aminopeptidase 2	PF3D7_1247800.e6s1	3	2	1	0	2	Blood Stages	-	-	-	-	590	0	YES	8	0.0789474
PF3D7_1248400	conserved Plasmodium protein, unknown function	PF3D7_1248400.iso1.exon1.amp1	3	1	2	0	1	Blood Stages	-	+	-	-	285	0	NO	1	0.0789474
PF3D7_1252200	chitinase	PF3D7_1252200.1o1	3	2	1	0	2	No MS data	-	-	-	-	378	1	YES	1	0.0789474
PF3D7_1252400	reticulocyte binding protein homologue 3, pseudogene	PF3D7_1252400.e4s2	3	3	0	2	1	Sporozoites & Blood Stages	-	-	-	-	2889	0	YES	4	0.0789474
PF3D7_1252900	Plasmodium exported protein, unknown function	PF3D7_1252900.iso1.exon1.amp1	3	3	0	1	2	No MS data	-	-	-	-	113	0	YES	2	0.0789474
PF3D7_1300800	erythrocyte membrane protein 1-like	PF3D7_1300800.iso1.exon3.amp1	3	1	2	0	1	No MS data	-	+	-	-	286	1	NO	3	0.0789474
PF3D7_1305100	conserved Plasmodium protein, unknown function	PF3D7_1305100.1o1	3	2	1	1	1	Sporozoite	-	-	-	-	420	1	YES	1	0.0789474
PF3D7_1305900	conserved Plasmodium protein, unknown function	PF3D7_1305900.iso1.exon2.amp1	3	2	1	0	2	Blood Stages	-	-	-	-	475	0	NO	2	0.0789474
PF3D7_1311400	AP-1 complex subunit mu-1	PF3D7_1311400.e1s1	3	1	2	0	1	Sporozoites & Blood Stages	-	+	-	-	437	0	NO	1	0.0789474
PF3D7_1311900	V-type proton ATPase catalytic subunit A	PF3D7_1311900.e1s1	3	2	1	0	2	Sporozoites & Blood Stages	-	-	-	-	611	0	NO	1	0.0789474
PF3D7_1314200	telomerase reverse transcriptase	PF3D7_1314200.e1s3	3	3	0	0	3	Sporozoites & Blood Stages	-	-	-	-	2518	0	NO	1	0.0789474
PF3D7_1315000	conserved Plasmodium protein, unknown function	PF3D7_1315000.1o2	3	2	1	0	2	Blood Stages	-	-	-	-	214	3	NO	2	0.0789474
PF3D7_1315400	zinc finger (CCCH type) protein, putative	PF3D7_1315400.4o5	3	3	0	1	2	Sporozoites & Blood Stages	-	-	-	-	419	0	NO	5	0.0789474
PF3D7_1317000	U4/U6.U5 tri-snRNP-associated protein 2, putative	PF3D7_1317000.1o1	3	3	0	0	3	Sporozoites & Blood Stages	-	-	-	-	640	0	NO	1	0.0789474
PF3D7_1317200	AP2 domain transcription factor, putative	PF3D7_1317200.iso1.exon1.amp3	3	3	0	0	3	No MS data	-	-	-	-	2672	0	NO	1	0.0789474
PF3D7_1317500	conserved Plasmodium protein, unknown function	PF3D7_1317500.iso1.exon1.amp1	3	1	2	1	0	No MS data	-	+	-	-	89	1	NO	1	0.0789474
PF3D7_1321000	conserved Plasmodium protein, unknown function	PF3D7_1321000.iso1.exon1.amp1	3	3	0	0	3	Sporozoites & Blood Stages	-	-	-	-	682	0	NO	1	0.0789474
PF3D7_1323800	vacuolar protein sorting-associated protein 52, putative	PF3D7_1323800.iso1.exon1.amp2_seg2	3	2	1	1	1	Blood Stages	-	-	-	-	1353	0	NO	1	0.0789474
PF3D7_1326500	conserved Plasmodium protein, unknown function	PF3D7_1326500.iso1.exon1.amp2	3	2	1	0	2	Sporozoites & Blood Stages	-	-	-	-	2115	1	NO	1	0.0789474
PF3D7_1327000	conserved Plasmodium protein, unknown function	PF3D7_1327000.iso1.exon3.amp2	3	2	1	1	1	No MS data	-	-	-	-	1214	4	NO	3	0.0789474
PF3D7_1329700	apicoplast calcium binding protein 1	PF3D7_1329700.1o1	3	3	0	0	3	No MS data	-	-	-	-	532	1	NO	1	0.0789474
PF3D7_1333200	ubiquitin-activating enzyme	PF3D7_1333200.s1	3	1	2	1	0	Sporozoites & Blood Stages	-	+	-	-	1838	3	YES	1	0.0789474
PF3D7_1333900	conserved Plasmodium protein, unknown function	PF3D7_1333900.iso1.exon2.amp1	3	3	0	0	3	Sporozoite	-	-	-	-	1328	0	NO	2	0.0789474
PF3D7_1336800	nuclear movement protein, putative	PF3D7_1336800.1o1	3	2	1	0	2	Sporozoites & Blood Stages	-	-	-	-	386	0	NO	1	0.0789474
PF3D7_1340600	RNA lariat debranching enzyme, putative	PF3D7_1340600.e1s1	3	2	1	0	2	Sporozoites & Blood Stages	-	-	-	-	575	0	NO	1	0.0789474
PF3D7_1343800	conserved Plasmodium protein, unknown function	PF3D7_1343800.iso1.exon1.amp8	3	3	0	0	3	Sporozoites & Blood Stages	-	-	-	-	7594	2	NO	1	0.0789474
PF3D7_1344700	conserved Plasmodium protein, unknown function	PF3D7_1344700.iso1.exon1.amp2	3	2	1	0	2	Blood Stages	-	-	-	-	1244	0	NO	1	0.0789474
PF3D7_1344900	conserved Plasmodium protein, unknown function	PF3D7_1344900.iso1.exon1.amp1	3	3	0	0	3	Sporozoites & Blood Stages	-	-	-	-	1488	0	NO	1	0.0789474
PF3D7_1345600	inner membrane complex protein	PF3D7_1345600.iso1.exon2.amp1	3	2	1	1	1	Sporozoites & Blood Stages	-	-	-	-	370	0	NO	2	0.0789474
PF3D7_1348200	step II splicing factor, putative	PF3D7_1348200.iso1.exon2.amp1	3	3	0	2	1	Blood Stages	-	-	-	-	204	0	NO	2	0.0789474
PF3D7_1352800	vacuolar fusion protein MON1, putative	PF3D7_1352800.1o3	3	1	2	0	1	Sporozoites & Blood Stages	-	+	-	-	884	0	NO	3	0.0789474
PF3D7_1353100	Plasmodium exported protein, unknown function	PF3D7_1353100.e1s1	3	1	2	0	1	Blood Stages	-	+	-	-	285	2	NO	2	0.0789474
PF3D7_1353300	conserved Plasmodium protein, unknown function	PF3D7_1353300.iso1.exon1.amp3	3	3	0	1	2	Sporozoites & Blood Stages	-	-	-	-	2068	2	YES	2	0.0789474
PF3D7_1358300	rhomboid protease ROM7	PF3D7_1358300.1o1	3	2	1	1	1	No MS data	-	-	-	-	340	6	YES	1	0.0789474
PF3D7_1360400	conserved Plasmodium protein, unknown function	PF3D7_1360400.1o1	3	2	1	0	2	No MS data	-	-	-	-	313	0	NO	1	0.0789474
PF3D7_1360500	guanylyl cyclase beta	PF3D7_1360500.s1 (renamed)	3	1	2	1	0	Sporozoites & Blood Stages	-	+	-	-	3179	21	NO	14	0.0789474
PF3D7_1364400	conserved Plasmodium protein, unknown function	PF3D7_1364400.e1s4	3	3	0	0	3	Sporozoites & Blood Stages	-	-	-	-	3265	2	NO	1	0.0789474
PF3D7_1365800	conserved Plasmodium protein, unknown function	PF3D7_1365800.iso1.exon4.amp1	3	1	2	0	1	Blood Stages	-	+	-	-	329	0	NO	4	0.0789474
PF3D7_1368900	conserved Plasmodium protein, unknown function	PF3D7_1368900.iso1.exon3.amp1	3	3	0	1	2	Sporozoites & Blood Stages	-	-	-	-	450	0	NO	3	0.0789474
PF3D7_1369200	conserved Plasmodium protein, unknown function	PF3D7_1369200.iso1.exon1.amp2	3	1	2	0	1	Blood Stages	-	+	-	-	2170	0	NO	1	0.0789474
PF3D7_1372600	rifin	PF3D7_1372600.iso1.exon2.amp1	3	1	2	1	0	No MS data	-	+	-	-	272	1	NO	2	0.0789474
PF3D7_1373000	rifin	PF3D7_1373000.iso1.exon2.amp1	3	2	1	0	2	No MS data	-	-	-	-	336	1	NO	2	0.0789474
PF3D7_1400300	rifin	PF3D7_1400300.iso1.exon1.amp1	3	0	3	0	0	Sporozoites & Blood Stages	-	+	-	-	342	3	YES	2	0.0789474
PF3D7_1402300	26S proteasome regulatory subunit RPN6	PF3D7_1402300.1o1	3	3	0	0	3	Sporozoites & Blood Stages	-	-	-	-	666	0	NO	1	0.0789474
PF3D7_1408200	AP2 domain transcription factor AP2-G2, putative	PF3D7_1408200.iso1.exon1.amp2	3	3	0	0	3	Sporozoites & Blood Stages	-	-	-	-	1702	0	NO	1	0.0789474
PF3D7_1408700	conserved protein, unknown function	PF3D7_1408700.e3s1	3	2	1	0	2	Sporozoites & Blood Stages	-	-	-	-	7182	0	NO	2	0.0789474
PF3D7_1410300	WD repeat-containing protein, putative	PF3D7_1410300.iso1.exon1.amp1	3	2	1	1	1	Sporozoites & Blood Stages	-	-	-	-	4405	0	NO	2	0.0789474
PF3D7_1413600	conserved Plasmodium protein, unknown function	PF3D7_1413600.iso1.exon2.amp1	3	1	2	0	1	No MS data	-	+	-	-	523	0	NO	2	0.0789474
PF3D7_1414500	atypical protein kinase, ABC-1 family, putative	PF3D7_1414500.iso1.exon3.amp1_seg1	3	3	0	0	3	Sporozoites & Blood Stages	-	-	-	-	2758	0	NO	6	0.0789474
PF3D7_1417200	NOT family protein, putative	PF3D7_1417200.e1s1	3	3	0	0	3	Sporozoites & Blood Stages	-	-	-	-	4466	0	NO	2	0.0789474
PF3D7_1417200	NOT family protein, putative	PF3D7_1417200.e1s5	3	3	0	1	2	Sporozoites & Blood Stages	-	-	-	-	4466	0	NO	2	0.0789474
PF3D7_1417400	rap guanine nucleotide exchange factor, putative, pseudogene	PF3D7_1417400.1o3	3	3	0	0	3	Sporozoites & Blood Stages	-	-	-	-	3567	0	NO	3	0.0789474
PF3D7_1420400	glycine--tRNA ligase	PF3D7_1420400.e1s1	3	1	2	0	1	Sporozoites & Blood Stages	-	+	-	-	889	0	YES	1	0.0789474
PF3D7_1422800	actin-related protein, putative	PF3D7_1422800.1o1	3	3	0	0	3	Sporozoites & Blood Stages	-	-	-	-	522	0	NO	1	0.0789474
PF3D7_1428500	protein kinase, putative	PF3D7_1428500.iso1.exon3.amp3	3	2	1	0	2	Sporozoites & Blood Stages	-	-	-	-	2353	1	NO	5	0.0789474
PF3D7_1432400	leucine-rich repeat protein	PF3D7_1432400.iso1.exon7.amp1	3	2	1	1	1	Blood Stages	-	-	-	-	1504	0	NO	18	0.0789474
PF3D7_1434500	dynein-related AAA-type ATPase, putative	PF3D7_1434500.e2s3	3	2	1	0	2	Sporozoites & Blood Stages	-	-	-	-	8105	9	NO	1	0.0789474
PF3D7_1435300	NAD(P)H-dependent glutamate synthase, putative	PF3D7_1435300.e1s4	3	2	1	0	2	Sporozoites & Blood Stages	-	-	-	-	3106	0	NO	1	0.0789474
PF3D7_1435900	conserved Plasmodium protein, unknown function	PF3D7_1435900.1o1	3	3	0	1	2	No MS data	-	-	-	-	313	0	NO	1	0.0789474
PF3D7_1436100	conserved Plasmodium membrane protein, unknown function	PF3D7_1436100.iso1.exon1.amp1	3	3	0	0	3	Blood Stages	-	-	-	-	1949	5	YES	3	0.0789474
PF3D7_1439100	DEAD/DEAH box helicase, putative	PF3D7_1439100.e2s2	3	3	0	0	3	Sporozoites & Blood Stages	-	-	-	-	2472	0	NO	5	0.0789474
PF3D7_1440100	conserved Plasmodium protein, unknown function	PF3D7_1440100.iso1.exon1.amp1	3	3	0	0	3	Blood Stages	-	-	-	-	1014	0	NO	1	0.0789474
PF3D7_1441300	serine/threonine protein kinase, putative	PF3D7_1441300.e4s1	3	1	2	0	1	Sporozoites & Blood Stages	-	+	-	-	2247	0	NO	5	0.0789474
PF3D7_1441600	acid cluster protein 33 homologue, putative	PF3D7_1441600.1o1	3	2	1	1	1	Sporozoites & Blood Stages	-	-	-	-	569	0	NO	1	0.0789474
PF3D7_1444100	conserved Plasmodium protein, unknown function	PF3D7_1444100.e1s1	3	2	1	0	2	Sporozoites & Blood Stages	-	-	-	-	7231	0	NO	14	0.0789474
PF3D7_1446500	conserved Plasmodium protein, unknown function	PF3D7_1446500.iso1.exon1.amp3	3	3	0	0	3	Sporozoites & Blood Stages	-	-	-	-	3001	0	NO	1	0.0789474
PF3D7_1448000	U3 small nucleolar RNA-associated protein 12, putative	PF3D7_1448000.e2s1	3	2	1	1	1	Sporozoites & Blood Stages	-	-	-	-	1275	0	NO	2	0.0789474
PF3D7_1461400	conserved Plasmodium protein, unknown function	PF3D7_1461400.2o4	3	3	0	0	3	Sporozoites & Blood Stages	-	-	-	-	322	0	NO	4	0.0789474
PF3D7_1462300	GTP-binding protein, putative	PF3D7_1462300.e1s1	3	1	2	0	1	Sporozoites & Blood Stages	-	+	-	-	1357	3	YES	1	0.0789474
PF3D7_1462400	conserved Plasmodium protein, unknown function	PF3D7_1462400.e1s1	3	3	0	0	3	Sporozoites & Blood Stages	-	-	-	-	3322	0	NO	1	0.0789474
PF3D7_1464300	conserved Plasmodium protein, unknown function	PF3D7_1464300.iso1.exon2.amp1	3	2	1	0	2	Blood Stages	-	-	-	-	918	0	NO	2	0.0789474
PF3D7_1464500	conserved Plasmodium membrane protein, unknown function	PF3D7_1464500.iso1.exon1.amp2	3	2	1	0	2	Sporozoites & Blood Stages	-	-	-	-	3251	4	NO	5	0.0789474
PF3D7_1466200	conserved Plasmodium protein, unknown function	PF3D7_1466200.e1s1	3	2	1	0	2	Blood Stages	-	-	-	-	3078	0	NO	1	0.0789474
PF3D7_1468100	conserved Plasmodium protein, unknown function	PF3D7_1468100.e2s2	3	3	0	0	3	Sporozoites & Blood Stages	-	-	-	-	2558	0	NO	2	0.0789474
PF3D7_1469600	biotin carboxylase subunit of acetyl CoA carboxylase, putative	PF3D7_1469600.e1s2	3	1	2	0	1	Sporozoites & Blood Stages	-	+	-	-	3367	0	YES	3	0.0789474
PF3D7_1469800	conserved Plasmodium protein, unknown function	PF3D7_1469800.3o3	3	1	2	1	0	Sporozoites & Blood Stages	-	+	-	-	215	0	NO	3	0.0789474
PF3D7_1470700	conserved Plasmodium protein, unknown function	PF3D7_1470700.iso1.exon1.amp1	3	3	0	0	3	Sporozoites & Blood Stages	-	-	-	-	580	0	NO	1	0.0789474
PF3D7_1473500	conserved Plasmodium protein, unknown function	PF3D7_1473500.1o1	3	3	0	0	3	Sporozoites & Blood Stages	-	-	-	-	675	0	NO	1	0.0789474
PF3D7_1475100	conserved Plasmodium protein, unknown function	PF3D7_1475100 (renamed)	3	3	0	0	3	No MS data	-	-	-	-	1526	0	NO	1	0.0789474
PF3D7_1475400	cysteine repeat modular protein 4	PF3D7_1475400.e2s3	3	3	0	0	3	Sporozoites & Blood Stages	-	-	-	-	5906	10	YES	2	0.0789474
PF3D7_1478800	Plasmodium exported protein, unknown function	PF3D7_1478800.2o2	3	1	2	0	1	Blood Stages	-	+	-	-	198	0	YES	2	0.0789474
PF3D7_0107100	conserved Plasmodium protein, unknown function	PFA0350c	3	3	0	0	3	No MS data	-	-	-	-	543	0	NO	1	0.0789474
PF3D7_0308600	pre-mRNA-processing factor 19, putative	PFC0365w	3	2	1	0	2	Sporozoites & Blood Stages	-	-	-	-	532	0	NO	1	0.0789474
PF3D7_0310800	conserved Plasmodium protein, unknown function	PFC0450w	3	2	1	0	2	Blood Stages	-	-	-	-	109	2	YES	1	0.0789474
PF3D7_0911700	GTP-binding protein, putative	PFI0570w	3	2	1	1	1	Sporozoite	-	-	-	-	1085	0	YES	1	0.0789474
PF3D7_0931300	conserved Plasmodium protein, unknown function	PFI1520w	3	0	3	0	0	Sporozoite	-	+	-	-	305	0	NO	1	0.0789474
PF3D7_0803600	conserved Plasmodium protein, unknown function	MAL8P1.143_14o15	2	2	0	0	2	Sporozoites & Blood Stages	-	-	-	-	1599	2	NO	15	0.0526316
PF3D7_1025600	cytochrome c oxidase copper chaperone, putative	PF10_0252	2	1	1	0	1	Sporozoites & Blood Stages	-	-	-	-	67	0	NO	1	0.0526316
PF3D7_1026400	cell division cycle protein 20 homolog, putative	PF10_0261	2	1	1	1	0	No MS data	-	-	-	-	603	0	NO	1	0.0526316
PF3D7_1118500	nucleolar protein 56, putative	PF11_0191	2	1	1	0	1	Sporozoites & Blood Stages	-	-	-	-	594	0	NO	1	0.0526316
PF3D7_1321900	conserved Plasmodium protein, unknown function	PF13_0125	2	1	1	0	1	Blood Stages	-	-	-	-	292	0	YES	1	0.0526316
PF3D7_1335100	merozoite surface protein 7	PF13_0197	2	1	1	0	1	Blood Stages	-	-	-	-	351	0	YES	1	0.0526316
PF3D7_1427000	conserved Plasmodium protein, unknown function	PF14_0249	2	1	1	0	1	Sporozoites & Blood Stages	-	-	-	-	1169	1	YES	1	0.0526316
PF3D7_1474900	trailer hitch homolog, putative	PF14_0717	2	2	0	1	1	Sporozoites & Blood Stages	-	-	-	-	328	0	NO	1	0.0526316
PF3D7_0100100	erythrocyte membrane protein 1, PfEMP1	PF3D7_0100100.iso1.exon2.amp1	2	0	2	0	0	Sporozoite	-	+	-	-	2163	0	NO	2	0.0526316
PF3D7_0100600	rifin	PF3D7_0100600.iso1.exon1.amp1	2	1	1	1	0	No MS data	-	-	-	-	359	1	YES	2	0.0526316
PF3D7_0100800	rifin	PF3D7_0100800.iso1.exon2.amp1	2	1	1	0	1	No MS data	-	-	-	-	344	1	NO	2	0.0526316
PF3D7_0101000	rifin	PF3D7_0101000.iso1.exon1.amp1	2	2	0	2	0	No MS data	-	-	-	-	358	2	YES	2	0.0526316
PF3D7_0102200	ring-infected erythrocyte surface antigen	PF3D7_0102200.e2s2	2	0	2	0	0	Blood Stages	-	+	-	-	1085	0	NO	2	0.0526316
PF3D7_0102500	erythrocyte binding antigen-181	PF3D7_0102500.e1s1	2	2	0	0	2	Sporozoites & Blood Stages	-	-	-	-	1567	2	YES	4	0.0526316
PF3D7_0103500	conserved Plasmodium protein, unknown function	PF3D7_0103500.2o7	2	2	0	0	2	No MS data	-	-	-	-	1823	1	NO	7	0.0526316
PF3D7_0104100	conserved Plasmodium membrane protein, unknown function	PF3D7_0104100.1o2	2	2	0	0	2	Sporozoites & Blood Stages	-	-	-	-	791	5	NO	2	0.0526316
PF3D7_0105400	conserved Plasmodium protein, unknown function	PF3D7_0105400.iso2.exon2.amp1	2	1	1	1	0	Sporozoite	-	-	-	-	140	2	YES	3	0.0526316
PF3D7_0105700	asparagine-rich antigen Pfa35-2	PF3D7_0105700.iso1.exon1.amp3	2	1	1	0	1	Sporozoites & Blood Stages	-	-	-	-	3063	0	NO	1	0.0526316
PF3D7_0105900	3'-5' exonuclease, putative	PF3D7_0105900.iso1.exon1.amp1_short	2	0	2	0	0	No MS data	-	+	-	-	448	0	NO	1	0.0526316
PF3D7_0107900	conserved Plasmodium protein, unknown function	PF3D7_0107900.iso1.exon1.amp1	2	1	1	0	1	Blood Stages	-	-	-	-	275	0	YES	1	0.0526316
PF3D7_0109850	phosphatidate cytidylyltransferase, putative	PF3D7_0109900.1.1o20	2	1	1	0	1	No MS data	-	-	-	-	596	14	YES	13	0.0526316
PF3D7_0111500	UMP-CMP kinase, putative	PF3D7_0111500.e4s1	2	1	1	1	0	Sporozoites & Blood Stages	-	-	-	-	371	1	YES	5	0.0526316
PF3D7_0111800	eukaryotic translation initiation factor 4E, putative	PF3D7_0111800.iso1.exon8.amp1	2	2	0	1	1	Blood Stages	-	-	-	-	620	0	NO	8	0.0526316
PF3D7_0112800	Plasmodium exported protein (hyp11), unknown function	PF3D7_0112800.2o2	2	1	1	0	1	No MS data	-	-	-	-	203	1	YES	2	0.0526316
PF3D7_0113100	surface-associated interspersed protein 1.1 (SURFIN 1.1)	PF3D7_0113100.iso1.exon1.amp1	2	1	1	1	0	Blood Stages	-	-	-	-	1555	1	NO	2	0.0526316
PF3D7_0113400	Plasmodium exported protein, unknown function	PF3D7_0113400.2o2	2	2	0	0	2	No MS data	-	-	-	-	431	1	NO	2	0.0526316
PF3D7_0114500	Plasmodium exported protein (hyp10), unknown function	PF3D7_0114500.iso1.exon1.amp1	2	0	2	0	0	Blood Stages	-	+	-	-	110	1	YES	2	0.0526316
PF3D7_0200200	rifin	PF3D7_0200200.iso1.exon1.amp1	2	1	1	0	1	No MS data	-	-	-	-	334	1	YES	2	0.0526316
PF3D7_0200500	rifin	PF3D7_0200500.iso1.exon1.amp1	2	1	1	1	0	Blood Stages	-	-	-	-	370	1	NO	2	0.0526316
PF3D7_0200800	erythrocyte membrane protein 1 (PfEMP1), exon 2, pseudogene	PF3D7_0200800.iso1.exon3.amp1	2	0	2	0	0	No MS data	-	+	-	-	403	1	NO	2	0.0526316
PF3D7_0201700	DnaJ protein, putative	PF3D7_0201700.2o2	2	1	1	0	1	Sporozoites & Blood Stages	-	-	-	-	900	1	NO	2	0.0526316
PF3D7_0203100	protein kinase, putative	PF3D7_0203100.e1s1	2	2	0	0	2	Blood Stages	-	-	-	-	2485	0	NO	1	0.0526316
PF3D7_0203200	conserved Plasmodium protein, unknown function	PF3D7_0203200.1o1	2	2	0	0	2	Sporozoites & Blood Stages	-	-	-	-	507	0	NO	1	0.0526316
PF3D7_0204200	conserved Plasmodium protein, unknown function	PF3D7_0204200.e1s1	2	0	2	0	0	Sporozoites & Blood Stages	-	+	-	-	276	1	YES	5	0.0526316
PF3D7_0205000	conserved Plasmodium protein, unknown function	PF3D7_0205000.iso1.exon1.amp1	2	2	0	0	2	Sporozoite	-	-	-	-	508	0	NO	1	0.0526316
PF3D7_0207300	serine repeat antigen 8	PF3D7_0207300.iso1.exon2.amp1	2	1	1	0	1	Sporozoite	-	-	-	-	679	0	NO	5	0.0526316
PF3D7_0207400	serine repeat antigen 7	PF3D7_0207400.4o4	2	1	1	1	0	Blood Stages	-	-	-	-	946	1	YES	4	0.0526316
PF3D7_0207500	serine repeat antigen 6	PF3D7_0207500.e1s1	2	1	1	1	0	Blood Stages	-	-	-	-	1031	0	YES	4	0.0526316
PF3D7_0207500	serine repeat antigen 6	PF3D7_0207500.e3s1	2	2	0	1	1	Blood Stages	-	-	-	-	1031	0	YES	4	0.0526316
PF3D7_0208400	conserved Plasmodium protein, unknown function	PF3D7_0208400.iso1.exon1.amp2	2	2	0	0	2	Sporozoites & Blood Stages	-	-	-	-	2010	2	NO	1	0.0526316
PF3D7_0209300	2C-methyl-D-erythritol 2,4-cyclodiphosphate synthase	PF3D7_0209300.1o2	2	1	1	1	0	Blood Stages	-	-	-	-	240	1	YES	2	0.0526316
PF3D7_0209800	ATP-dependent RNA helicase UAP56	PF3D7_0209800.e2	2	2	0	0	2	Sporozoites & Blood Stages	-	-	-	-	457	0	NO	2	0.0526316
PF3D7_0212700	SRR1-like protein	PF3D7_0212700.1o1	2	1	1	0	1	No MS data	-	-	-	-	447	0	NO	1	0.0526316
PF3D7_0212900	arginyl-tRNA--protein transferase	PF3D7_0212900.1o1	2	1	1	1	0	Sporozoites & Blood Stages	-	-	-	-	365	0	NO	1	0.0526316
PF3D7_0213800	conserved Plasmodium protein, unknown function	PF3D7_0213800.1o1	2	1	1	0	1	No MS data	-	-	-	-	669	0	NO	1	0.0526316
PF3D7_0216700	autophagy-related protein 11, putative	PF3D7_0216700.iso2.exon6.amp1	2	2	0	0	2	Sporozoites & Blood Stages	-	-	-	-	1383	0	NO	8	0.0526316
PF3D7_0217700	E2F-associated phosphoprotein, putative	PF3D7_0217700.iso1.exon1.amp1	2	1	1	0	1	Blood Stages	-	-	-	-	234	0	NO	4	0.0526316
PF3D7_0218300	rRNA methyltransferase, putative	PF3D7_0218300.e5	2	2	0	0	2	No MS data	-	-	-	-	354	0	YES	4	0.0526316
PF3D7_0220000	liver stage antigen 3	PF3D7_0220000.e2s1	2	2	0	2	0	Blood Stages	-	-	-	-	1558	2	NO	2	0.0526316
PF3D7_0223200	rifin	PF3D7_0223200.iso1.exon2.amp1	2	1	1	0	1	No MS data	-	-	-	-	345	1	YES	2	0.0526316
PF3D7_0300200	rifin	PF3D7_0300200.iso1.exon1.amp1	2	1	1	1	0	Blood Stages	-	-	-	-	326	1	NO	2	0.0526316
PF3D7_0300900	stevor-like	PF3D7_0300900.iso1.exon2.amp1	2	1	1	1	0	No MS data	-	-	-	-	216	0	YES	2	0.0526316
PF3D7_0301100	Plasmodium exported protein (hyp13), unknown function	PF3D7_0301100.2o2	2	1	1	0	1	No MS data	-	-	-	-	256	2	NO	2	0.0526316
PF3D7_0301400	Plasmodium exported protein, unknown function	PF3D7_0301400.2o2	2	2	0	0	2	Blood Stages	-	-	-	-	243	1	YES	2	0.0526316
PF3D7_0301800	Plasmodium exported protein, unknown function	PF3D7_0301800.2o2	2	2	0	0	2	No MS data	-	-	-	-	257	1	NO	2	0.0526316
PF3D7_0302000	pre-mRNA-splicing factor PRP46, putative	PF3D7_0302000.iso1.exon2.amp1	2	2	0	1	1	Sporozoites & Blood Stages	-	-	-	-	600	0	NO	2	0.0526316
PF3D7_0302200	cytoadherence linked asexual protein 3.2	PF3D7_0302200.e9	2	1	1	1	0	Sporozoites & Blood Stages	-	-	-	-	1416	0	YES	9	0.0526316
PF3D7_0302500	cytoadherence linked asexual protein 3.1	PF3D7_0302500.e8s1	2	1	1	0	1	Sporozoites & Blood Stages	-	-	-	-	1417	0	YES	9	0.0526316
PF3D7_0303100	conserved Plasmodium protein, unknown function	PF3D7_0303100.iso1.exon1.amp2	2	2	0	0	2	Blood Stages	-	-	-	-	1441	0	NO	1	0.0526316
PF3D7_0304000	inner membrane complex protein 1a, putative	PF3D7_0304000.e4s1	2	1	1	0	1	Sporozoites & Blood Stages	-	-	-	-	861	0	NO	5	0.0526316
PF3D7_0304200	EH domain-containing protein	PF3D7_0304200.e1s1	2	1	1	0	1	Sporozoites & Blood Stages	-	-	-	-	525	0	NO	1	0.0526316
PF3D7_0305000	elongation factor Ts	PF3D7_0305000.1o2	2	1	1	0	1	Sporozoites & Blood Stages	-	-	-	-	390	0	YES	2	0.0526316
PF3D7_0305100	conserved Plasmodium protein, unknown function	PF3D7_0305100.e1s3	2	2	0	2	0	Sporozoites & Blood Stages	-	-	-	-	3978	2	NO	1	0.0526316
PF3D7_0305300	conserved Plasmodium membrane protein, unknown function	PF3D7_0305300.1o3	2	2	0	0	2	Sporozoites & Blood Stages	-	-	-	-	956	11	NO	3	0.0526316
PF3D7_0305600	AP endonuclease (DNA-[apurinic or apyrimidinic site] lyase), putative	PF3D7_0305600.1o1	2	1	1	0	1	Blood Stages	-	-	-	-	617	0	NO	1	0.0526316
PF3D7_0306500	conserved Plasmodium protein, unknown function	PF3D7_0306500.e1s1	2	1	1	0	1	Sporozoites & Blood Stages	-	-	-	-	299	1	NO	1	0.0526316
PF3D7_0307700	conserved Plasmodium protein, unknown function	PF3D7_0307700.e3s1	2	1	1	1	0	Blood Stages	-	-	-	-	1826	0	NO	7	0.0526316
PF3D7_0308100	zinc finger protein, putative	PF3D7_0308100.iso1.exon1.amp2	2	2	0	0	2	Sporozoites & Blood Stages	-	-	-	-	1711	0	NO	1	0.0526316
PF3D7_0309100	conserved Plasmodium protein, unknown function	PF3D7_0309100.iso1.exon5.amp1	2	1	1	0	1	Blood Stages	-	-	-	-	178	0	YES	5	0.0526316
PF3D7_0309800	YTH domain-containing protein, putative	PF3D7_0309800.iso1.exon7.amp1	2	1	1	0	1	Sporozoites & Blood Stages	-	-	-	-	280	0	NO	7	0.0526316
PF3D7_0310000	50S ribosomal protein L9, apicoplast, putative	PF3D7_0310000.iso1.exon2.amp1	2	2	0	1	1	Blood Stages	-	-	-	-	197	1	YES	3	0.0526316
PF3D7_0315800	zinc finger protein, putative	PF3D7_0315800.1o1	2	0	2	0	0	Sporozoites & Blood Stages	-	+	-	-	365	0	NO	1	0.0526316
PF3D7_0317700	CPSF (cleavage and polyadenylation specific factor), subunit A, putative	PF3D7_0317700.e1s1	2	2	0	1	1	Sporozoites & Blood Stages	-	-	-	-	2870	0	NO	10	0.0526316
PF3D7_0317700	CPSF (cleavage and polyadenylation specific factor), subunit A, putative	PF3D7_0317700.e1s2	2	2	0	0	2	Sporozoites & Blood Stages	-	-	-	-	2870	0	NO	10	0.0526316
PF3D7_0317700	CPSF (cleavage and polyadenylation specific factor), subunit A, putative	PF3D7_0317700.e1s3	2	1	1	1	0	Sporozoites & Blood Stages	-	-	-	-	2870	0	NO	10	0.0526316
PF3D7_0318600	cleavage and polyadenylation specificity factor, putative	PF3D7_0318600.iso1.exon1.amp1	2	2	0	0	2	Sporozoite	-	-	-	-	1017	0	NO	1	0.0526316
PF3D7_0321500	peptidase, putative	PF3D7_0321500.iso1.exon1.amp1	2	0	2	0	0	Sporozoites & Blood Stages	-	+	-	-	1074	0	NO	1	0.0526316
PF3D7_0321800	WD repeat-containing protein, putative	PF3D7_0321800.iso1.exon1.amp3	2	2	0	0	2	Blood Stages	-	-	-	-	2706	0	NO	1	0.0526316
PF3D7_0323100	conserved Plasmodium protein, unknown function	PF3D7_0323100.iso1.exon1.amp1	2	2	0	0	2	Sporozoites & Blood Stages	-	-	-	-	1542	1	NO	1	0.0526316
PF3D7_0324800	rifin	PF3D7_0324800.iso1.exon2.amp1	2	1	1	1	0	Blood Stages	-	-	-	-	371	1	YES	2	0.0526316
PF3D7_0400700	rifin	PF3D7_0400700.iso1.exon1.amp1	2	2	0	1	1	No MS data	-	-	-	-	380	1	NO	2	0.0526316
PF3D7_0400800	stevor	PF3D7_0400800.iso1.exon1.amp1	2	0	2	0	0	No MS data	-	+	-	-	289	2	YES	2	0.0526316
PF3D7_0401200	rifin	PF3D7_0401200.iso1.exon2.amp1	2	0	2	0	0	Sporozoite	-	+	-	-	367	1	NO	2	0.0526316
PF3D7_0401600	rifin	PF3D7_0401600.iso2.exon3.amp1	2	2	0	1	1	Blood Stages	-	-	-	-	347	3	YES	3	0.0526316
PF3D7_0401900	acyl-CoA synthetase	PF3D7_0401900.1o1	2	1	1	0	1	Sporozoite	-	-	-	-	971	1	YES	1	0.0526316
PF3D7_0402600	stevor	PF3D7_0402600.iso1.exon1.amp1	2	0	2	0	0	No MS data	-	+	-	-	301	1	YES	2	0.0526316
PF3D7_0403500	ubiquitin specific protease, putative	PF3D7_0403500.1o1	2	2	0	0	2	Sporozoite	-	-	-	-	400	0	NO	1	0.0526316
PF3D7_0404700	dipeptidyl aminopeptidase 3	PF3D7_0404700.1o2	2	2	0	1	1	Blood Stages	-	-	-	-	939	0	YES	2	0.0526316
PF3D7_0405900	apical sushi protein	PF3D7_0405900.e3s1	2	1	1	0	1	Sporozoites & Blood Stages	-	-	-	-	731	1	YES	4	0.0526316
PF3D7_0406700	conserved Plasmodium protein, unknown function	PF3D7_0406700.iso1.exon9.amp1	2	1	1	0	1	Sporozoites & Blood Stages	-	-	-	-	847	0	NO	13	0.0526316
PF3D7_0407900	AAA family ATPase, putative	PF3D7_0407900.1o1	2	2	0	0	2	Sporozoites & Blood Stages	-	-	-	-	667	0	NO	1	0.0526316
PF3D7_0408700	perforin-like protein 1	PF3D7_0408700.e3s1	2	0	2	0	0	Sporozoite	-	+	-	-	842	0	YES	8	0.0526316
PF3D7_0408900	tRNA N6-adenosine threonylcarbamoyltransferase	PF3D7_0408900.1.e3s1	2	1	1	1	0	Sporozoite	-	-	-	-	693	1	YES	6	0.0526316
PF3D7_0409000	conserved Plasmodium protein, unknown function	PF3D7_0409000.s1	2	0	2	0	0	Sporozoites & Blood Stages	-	+	-	-	2567	0	YES	1	0.0526316
PF3D7_0409300	conserved Plasmodium protein, unknown function	PF3D7_0409300.1o3	2	2	0	0	2	Blood Stages	-	-	-	-	1010	0	NO	3	0.0526316
PF3D7_0412700	erythrocyte membrane protein 1, PfEMP1	PF3D7_0412700.iso1.exon1.amp1	2	0	2	0	0	Blood Stages	-	+	-	-	2277	0	NO	2	0.0526316
PF3D7_0412900	erythrocyte membrane protein 1, PfEMP1	PF3D7_0412900.iso1.exon2.amp2	2	0	2	0	0	Blood Stages	-	+	-	-	2312	0	NO	2	0.0526316
PF3D7_0414000	structural maintenance of chromosomes protein 3, putative	PF3D7_0414000.e8s1	2	1	1	0	1	Blood Stages	-	-	-	-	1193	0	NO	21	0.0526316
PF3D7_0414100	conserved Plasmodium membrane protein, unknown function	PF3D7_0414100.iso1.exon4.amp2	2	0	2	0	0	No MS data	-	+	-	-	1485	4	YES	4	0.0526316
PF3D7_0415100	conserved protein, unknown function	PF3D7_0415100.iso1.exon1.amp1	2	1	1	0	1	Blood Stages	-	-	-	-	413	0	NO	1	0.0526316
PF3D7_0418000	conserved Plasmodium protein, unknown function	PF3D7_0418000.6o10	2	2	0	1	1	Sporozoites & Blood Stages	-	-	-	-	4891	2	NO	10	0.0526316
PF3D7_0418100	protein SOC1, putative	PF3D7_0418100.iso1.exon1.amp1	2	2	0	0	2	Sporozoites & Blood Stages	-	-	-	-	1215	0	NO	1	0.0526316
PF3D7_0419300	conserved Plasmodium protein, unknown function	PF3D7_0419300.iso1.exon1.amp1	2	1	1	1	0	Sporozoite	-	-	-	-	346	0	NO	2	0.0526316
PF3D7_0419400	conserved Plasmodium protein, unknown function	PF3D7_0419400.3o4	2	1	1	0	1	Blood Stages	-	-	-	-	2472	2	YES	4	0.0526316
PF3D7_0419500	conserved Plasmodium membrane protein, unknown function	PF3D7_0419500.1o1	2	1	1	1	0	Blood Stages	-	-	-	-	536	5	NO	1	0.0526316
PF3D7_0421700	conserved Plasmodium protein, unknown function	PF3D7_0421700.iso1.exon3.amp1	2	1	1	1	0	Blood Stages	-	-	-	-	1936	0	NO	6	0.0526316
PF3D7_0422800	serpentine receptor, putative	PF3D7_0422800.s2 (renamed)	2	2	0	0	2	No MS data	-	-	-	-	470	7	YES	7	0.0526316
PF3D7_0423100	AP-4 complex subunit sigma, putative	PF3D7_0423100.iso1.exon2.amp1	2	1	1	0	1	Sporozoite	-	-	-	-	146	0	NO	2	0.0526316
PF3D7_0501800	chromosome assembly factor 1	PF3D7_0501800.e1s1	2	2	0	0	2	Blood Stages	-	-	-	-	1076	0	NO	1	0.0526316
PF3D7_0502600	conserved Plasmodium protein, unknown function	PF3D7_0502600.iso1.exon5.amp1	2	2	0	0	2	Blood Stages	-	-	-	-	889	0	NO	8	0.0526316
PF3D7_0503000	50S ribosomal protein L28, apicoplast, putative	PF3D7_0503000.5o5	2	2	0	1	1	No MS data	-	-	-	-	262	1	NO	5	0.0526316
PF3D7_0504800	conserved Plasmodium protein, unknown function	PF3D7_0504800.iso1.exon1.amp1	2	1	1	0	1	Sporozoites & Blood Stages	-	-	-	-	5639	0	NO	1	0.0526316
PF3D7_0506800	transcription factor 25, putative	PF3D7_0506800.e1	2	0	2	0	0	Sporozoites & Blood Stages	-	+	-	-	929	0	NO	3	0.0526316
PF3D7_0506900	rhomboid protease ROM4	PF3D7_0506900.1o1	2	1	1	0	1	Sporozoites & Blood Stages	-	-	-	-	759	6	NO	1	0.0526316
PF3D7_0507900	conserved Plasmodium protein, unknown function	PF3D7_0507900.iso1.exon2.amp1	2	2	0	2	0	No MS data	-	-	-	-	117	0	NO	3	0.0526316
PF3D7_0508500	guanidine nucleotide exchange factor	PF3D7_0508500.s1	2	1	1	0	1	Blood Stages	-	-	-	-	2606	0	NO	1	0.0526316
PF3D7_0509700	conserved Plasmodium protein, unknown function	PF3D7_0509700.e6s1	2	1	1	0	1	Sporozoite	-	-	-	-	395	0	NO	7	0.0526316
PF3D7_0511300	MORN repeat protein, putative	PF3D7_0511300.iso1.exon1.amp1	2	2	0	0	2	Blood Stages	-	-	-	-	1417	0	NO	2	0.0526316
PF3D7_0511500	RNA pseudouridylate synthase, putative	PF3D7_0511500.s4	2	1	1	0	1	Sporozoites & Blood Stages	-	-	-	-	10061	0	NO	1	0.0526316
PF3D7_0513200	conserved Plasmodium protein, unknown function	PF3D7_0513200.e1s1	2	1	1	1	0	Sporozoites & Blood Stages	-	-	-	-	2763	0	NO	4	0.0526316
PF3D7_0515000	pre-mRNA-splicing factor CWC2, putative	PF3D7_0515000.e1s1	2	2	0	0	2	Sporozoites & Blood Stages	-	-	-	-	848	0	NO	1	0.0526316
PF3D7_0515600	conserved Plasmodium protein, unknown function	PF3D7_0515600.e10s1	2	1	1	1	0	Blood Stages	-	-	-	-	1250	0	NO	10	0.0526316
PF3D7_0515600	conserved Plasmodium protein, unknown function	PF3D7_0515600.e1s1	2	2	0	1	1	Blood Stages	-	-	-	-	1250	0	NO	10	0.0526316
PF3D7_0515700	glideosome-associated protein 40, putative	PF3D7_0515700.1o1	2	1	1	1	0	Sporozoites & Blood Stages	-	-	-	-	456	10	NO	1	0.0526316
PF3D7_0516000	RAP protein, putative	PF3D7_0516000.iso1.exon1.amp1	2	2	0	0	2	No MS data	-	-	-	-	1084	0	NO	2	0.0526316
PF3D7_0517400	FACT complex subunit SPT16, putative	PF3D7_0517400.e1s2	2	1	1	0	1	Sporozoites & Blood Stages	-	-	-	-	1141	0	NO	3	0.0526316
PF3D7_0517900	zinc finger protein, putative	PF3D7_0517900.2o2	2	2	0	0	2	Blood Stages	-	-	-	-	560	0	NO	2	0.0526316
PF3D7_0518600	WD repeat-containing protein 26, putative	PF3D7_0518600.iso1.exon1.amp1	2	2	0	0	2	Sporozoites & Blood Stages	-	-	-	-	1276	0	NO	1	0.0526316
PF3D7_0518600	WD repeat-containing protein 26, putative	PF3D7_0518600.iso1.exon1.amp2	2	2	0	0	2	Sporozoites & Blood Stages	-	-	-	-	1276	0	NO	1	0.0526316
PF3D7_0518700	mRNA-binding protein PUF1	PF3D7_0518700.e5s1	2	2	0	1	1	Sporozoites & Blood Stages	-	-	-	-	1894	0	NO	5	0.0526316
PF3D7_0518800	secreted ookinete protein, putative	PF3D7_0518800.iso1.exon7.amp1	2	2	0	1	1	No MS data	-	-	-	-	203	0	YES	7	0.0526316
PF3D7_0519200	V-type proton ATPase 16 kDa proteolipid subunit	PF3D7_0519200.e2s1	2	1	1	0	1	Sporozoites & Blood Stages	-	-	-	-	165	4	NO	5	0.0526316
PF3D7_0523400	DnaJ protein, putative	PF3D7_0523400.3o3	2	1	1	0	1	Sporozoites & Blood Stages	-	-	-	-	533	2	NO	4	0.0526316
PF3D7_0524400	ribosome-interacting GTPase 1, putative	PF3D7_0524400.e1s1	2	1	1	0	1	Sporozoites & Blood Stages	-	-	-	-	365	0	NO	1	0.0526316
PF3D7_0526500	conserved Plasmodium protein, unknown function	PF3D7_0526500.s1	2	1	1	1	0	Sporozoites & Blood Stages	-	-	-	-	1384	0	NO	1	0.0526316
PF3D7_0529400	conserved Plasmodium protein, unknown function	PF3D7_0529400.1.e1s1	2	2	0	0	2	Blood Stages	-	-	-	-	1582	0	NO	11	0.0526316
PF3D7_0530900	formin 1	PF3D7_0530900.iso1.exon1.amp1	2	2	0	0	2	Blood Stages	-	-	-	-	2675	0	NO	1	0.0526316
PF3D7_0531400	conserved Plasmodium protein, unknown function	PF3D7_0531400.iso1.exon1.amp2	2	0	2	0	0	Blood Stages	-	+	-	-	1171	0	NO	1	0.0526316
PF3D7_0600200	erythrocyte membrane protein 1, PfEMP1	PF3D7_0600200.iso1.exon1.amp2_seg2	2	1	1	1	0	Blood Stages	-	-	-	-	2879	0	NO	2	0.0526316
PF3D7_0600200	erythrocyte membrane protein 1, PfEMP1	PF3D7_0600200.iso1.exon2.amp1	2	0	2	0	0	Blood Stages	-	+	-	-	2879	0	NO	2	0.0526316
PF3D7_0602000	conserved Plasmodium protein, unknown function	PF3D7_0602000.iso1.exon1.amp2	2	2	0	0	2	Sporozoites & Blood Stages	-	-	-	-	1437	0	NO	1	0.0526316
PF3D7_0602500	geranylgeranyltransferase, putative	PF3D7_0602500.1o1	2	2	0	0	2	Sporozoites & Blood Stages	-	-	-	-	379	0	NO	1	0.0526316
PF3D7_0602900	conserved Plasmodium protein, unknown function	PF3D7_0602900.iso1.exon1.amp1	2	2	0	0	2	Blood Stages	-	-	-	-	470	0	NO	2	0.0526316
PF3D7_0603800	centrosomal protein CEP76, putative	PF3D7_0603800.15o20	2	2	0	0	2	Blood Stages	-	-	-	-	1826	1	NO	20	0.0526316
PF3D7_0604400	conserved Plasmodium protein, unknown function	PF3D7_0604400.1o4	2	2	0	1	1	No MS data	-	-	-	-	178	1	YES	4	0.0526316
PF3D7_0605500	cyclin dependent kinase binding protein, putative	PF3D7_0605500.iso1.exon2.amp1	2	1	1	0	1	Blood Stages	-	-	-	-	607	0	NO	2	0.0526316
PF3D7_0606100	RNA-binding protein, putative	PF3D7_0606100.iso1.exon4.amp1	2	2	0	0	2	Sporozoites & Blood Stages	-	-	-	-	582	0	NO	4	0.0526316
PF3D7_0606700	coatomer alpha subunit, putative	PF3D7_0606700.iso1.exon1.amp1	2	2	0	0	2	Sporozoites & Blood Stages	-	-	-	-	1512	0	NO	4	0.0526316
PF3D7_0606800	VFT protein	PF3D7_0606800.1o1	2	1	1	0	1	Sporozoites & Blood Stages	-	-	-	-	299	0	YES	1	0.0526316
PF3D7_0609300	conserved Plasmodium protein, unknown function	PF3D7_0609300.iso1.exon1.amp1	2	2	0	1	1	Blood Stages	-	-	-	-	987	0	NO	2	0.0526316
PF3D7_0613300	rhoptry protein ROP14	PF3D7_0613300.iso1.exon6.amp1	2	1	1	0	1	Sporozoites & Blood Stages	-	-	-	-	1422	11	NO	4	0.0526316
PF3D7_0614900	conserved Plasmodium membrane protein, unknown function	PF3D7_0614900.2o3	2	2	0	0	2	Blood Stages	-	-	-	-	1096	11	NO	3	0.0526316
PF3D7_0615500	cdc2-related protein kinase 5	PF3D7_0615500.1o1	2	1	1	0	1	Blood Stages	-	-	-	-	705	0	NO	1	0.0526316
PF3D7_0616200	kinetochore protein NDC80, putative	PF3D7_0616200.1o5	2	1	1	0	1	Blood Stages	-	-	-	-	591	0	NO	5	0.0526316
PF3D7_0616300	conserved Plasmodium protein, unknown function	PF3D7_0616300.iso1.exon1.amp1	2	2	0	0	2	Blood Stages	-	-	-	-	227	0	NO	1	0.0526316
PF3D7_0616700	ras GTPAse, putative	PF3D7_0616700.1o1	2	2	0	0	2	No MS data	-	-	-	-	516	0	NO	1	0.0526316
PF3D7_0617000	mitochondrial import receptor subunit TOM40, putative	PF3D7_0617000.1o1	2	2	0	1	1	Sporozoites & Blood Stages	-	-	-	-	377	0	NO	1	0.0526316
PF3D7_0618900	phosphatidylinositol N-acetylglucosaminyltransferase subunit GPI1	PF3D7_0618900.iso2.exon2.amp1	2	2	0	0	2	Blood Stages	-	-	-	-	729	6	NO	11	0.0526316
PF3D7_0619000	conserved protein, unknown function	PF3D7_0619000.1.s1 (renamed)	2	2	0	0	2	Sporozoites & Blood Stages	-	-	-	-	1796	2	NO	15	0.0526316
PF3D7_0621100	conserved Plasmodium protein, unknown function	PF3D7_0621100.iso1.exon1.amp2	2	1	1	0	1	Sporozoites & Blood Stages	-	-	-	-	1354	0	NO	1	0.0526316
PF3D7_0622800	leucine--tRNA ligase, putative	PF3D7_0622800.s2 (renamed)	2	2	0	1	1	Sporozoites & Blood Stages	-	-	-	-	1447	0	NO	1	0.0526316
PF3D7_0625600	poly(A) polymerase PAP, putative	PF3D7_0625600.1o1	2	1	1	0	1	Sporozoites & Blood Stages	-	-	-	-	631	0	NO	1	0.0526316
PF3D7_0625800	conserved Plasmodium protein, unknown function	PF3D7_0625800.1o1	2	1	1	1	0	Blood Stages	-	-	-	-	642	0	NO	1	0.0526316
PF3D7_0626000	conserved Plasmodium protein, unknown function	PF3D7_0626000.iso1.exon1.amp2_seg1	2	2	0	0	2	Sporozoites & Blood Stages	-	-	-	-	1751	0	NO	1	0.0526316
PF3D7_0626200	conserved Plasmodium protein, unknown function	PF3D7_0626200.1o1	2	2	0	0	2	Blood Stages	-	-	-	-	418	0	NO	1	0.0526316
PF3D7_0626800	pyruvate kinase	PF3D7_0626800.iso1.exon2.amp1	2	1	1	1	0	Sporozoites & Blood Stages	-	-	-	-	511	0	NO	3	0.0526316
PF3D7_0628100	HECT-domain (ubiquitin-transferase), putative	PF3D7_0628100.iso1.exon1.amp6	2	1	1	0	1	Sporozoites & Blood Stages	-	-	-	-	10287	2	NO	1	0.0526316
PF3D7_0628200	eukaryotic translation initiation factor 2-alpha kinase	PF3D7_0628200.s4	2	1	1	0	1	Sporozoites & Blood Stages	-	-	-	-	3072	1	NO	1	0.0526316
PF3D7_0629700	SET domain protein, putative	PF3D7_0629700.e1s6	2	1	1	0	1	Sporozoites & Blood Stages	-	-	-	-	6753	0	NO	6	0.0526316
PF3D7_0630400	conserved Plasmodium protein, unknown function	PF3D7_0630400.1o1	2	2	0	0	2	Sporozoites & Blood Stages	-	-	-	-	389	3	YES	1	0.0526316
PF3D7_0632200	rifin	PF3D7_0632200.iso1.exon1.amp1	2	1	1	0	1	No MS data	-	-	-	-	377	2	NO	2	0.0526316
PF3D7_0632400	rifin	PF3D7_0632400.iso1.exon2.amp1	2	1	1	0	1	No MS data	-	-	-	-	377	1	NO	2	0.0526316
PF3D7_0632500	erythrocyte membrane protein 1, PfEMP1	PF3D7_0632500.iso1.exon2.amp1	2	2	0	0	2	Sporozoites & Blood Stages	-	-	-	-	3954	0	NO	2	0.0526316
PF3D7_0632500	erythrocyte membrane protein 1, PfEMP1	PF3D7_0632500.iso1.exon2.amp3	2	2	0	0	2	Sporozoites & Blood Stages	-	-	-	-	3954	0	NO	2	0.0526316
PF3D7_0632500	erythrocyte membrane protein 1, PfEMP1	PF3D7_0632500.iso1.exon2.amp4_seg2	2	1	1	1	0	Sporozoites & Blood Stages	-	-	-	-	3954	0	NO	2	0.0526316
PF3D7_0700100	erythrocyte membrane protein 1, PfEMP1	PF3D7_0700100.iso1.exon2.amp1_seg1	2	1	1	1	0	No MS data	-	-	-	-	2286	0	NO	2	0.0526316
PF3D7_0700300	rifin	PF3D7_0700300.iso1.exon3.amp1	2	1	1	0	1	No MS data	-	-	-	-	316	2	YES	2	0.0526316
PF3D7_0703900	conserved Plasmodium membrane protein, unknown function	PF3D7_0703900.iso1.exon1.amp5	2	2	0	0	2	Sporozoites & Blood Stages	-	-	-	-	4358	11	NO	1	0.0526316
PF3D7_0704100	conserved Plasmodium membrane protein, unknown function	PF3D7_0704100.iso1.exon1.amp2_seg2	2	1	1	0	1	Sporozoites & Blood Stages	-	-	-	-	3559	7	NO	1	0.0526316
PF3D7_0704500	serine/threonine protein kinase, putative	PF3D7_0704500.iso1.exon1.amp2	2	2	0	0	2	No MS data	-	-	-	-	1603	0	NO	1	0.0526316
PF3D7_0704700	phosphopantetheine adenylyltransferase, putative	PF3D7_0704700.iso1.exon1.amp2_seg1	2	2	0	0	2	Sporozoites & Blood Stages	-	-	-	-	1337	7	NO	1	0.0526316
PF3D7_0705000	mRNA cap guanine-N7 methyltransferase, putative	PF3D7_0705000.e1s1	2	1	1	0	1	Sporozoites & Blood Stages	-	-	-	-	1213	0	NO	2	0.0526316
PF3D7_0707800	RAP protein, putative	PF3D7_0707800.e1s1	2	0	2	0	0	Sporozoites & Blood Stages	-	+	-	-	1183	1	YES	3	0.0526316
PF3D7_0708000	cytoskeleton associated protein, putative	PF3D7_0708000.e1s1	2	1	1	0	1	Sporozoites & Blood Stages	-	-	-	-	868	0	NO	3	0.0526316
PF3D7_0710000	conserved Plasmodium protein, unknown function	PF3D7_0710000.e6s1	2	2	0	1	1	Sporozoites & Blood Stages	-	-	-	-	3267	0	NO	7	0.0526316
PF3D7_0712600	erythrocyte membrane protein 1, PfEMP1	PF3D7_0712600.iso1.exon1.amp1	2	0	2	0	0	Blood Stages	-	+	-	-	2215	0	NO	2	0.0526316
PF3D7_0713900	conserved Plasmodium protein, unknown function	PF3D7_0713900.e1s1	2	2	0	0	2	Blood Stages	-	-	-	-	3569	0	NO	1	0.0526316
PF3D7_0714300	palmitoyltransferase DHHC4, putative	PF3D7_0714300.iso1.exon5.amp2	2	1	1	0	1	Sporozoites & Blood Stages	-	-	-	-	1321	4	NO	5	0.0526316
PF3D7_0714400	calmodulin, putative	PF3D7_0714400.1o2	2	2	0	0	2	Blood Stages	-	-	-	-	256	0	NO	3	0.0526316
PF3D7_0717500	calcium-dependent protein kinase 4	PF3D7_0717500.e1s1	2	0	2	0	0	Sporozoites & Blood Stages	-	+	-	-	528	0	NO	2	0.0526316
PF3D7_0718000	dynein heavy chain, putative	PF3D7_0718000.e9s4	2	1	1	0	1	Sporozoites & Blood Stages	-	-	-	-	5846	2	NO	11	0.0526316
PF3D7_0718700	conserved Plasmodium membrane protein, unknown function	PF3D7_0718700.1o1	2	2	0	0	2	No MS data	-	-	-	-	457	5	NO	1	0.0526316
PF3D7_0722600	U3 small nucleolar RNA-associated protein 7, putative	PF3D7_0722600.e1s1	2	1	1	1	0	Sporozoites & Blood Stages	-	-	-	-	602	0	NO	1	0.0526316
PF3D7_0722800	conserved Plasmodium protein, unknown function	PF3D7_0722800.1o1	2	0	2	0	0	No MS data	-	+	-	-	579	0	YES	1	0.0526316
PF3D7_0723800	conserved Plasmodium protein, unknown function	PF3D7_0723800.iso1.exon2.amp1	2	2	0	1	1	Blood Stages	-	-	-	-	2190	0	NO	4	0.0526316
PF3D7_0724600	protein kinase, putative	PF3D7_0724600.iso1.exon5.amp2	2	2	0	0	2	Blood Stages	-	-	-	-	2041	0	NO	5	0.0526316
PF3D7_0724900	kinesin-19, putative	PF3D7_0724900.iso1.exon1.amp1	2	1	1	1	0	Sporozoite	-	-	-	-	1897	0	NO	1	0.0526316
PF3D7_0725100	conserved Plasmodium membrane protein, unknown function	PF3D7_0725100.e2s1	2	1	1	1	0	Sporozoites & Blood Stages	-	-	-	-	1576	5	NO	2	0.0526316
PF3D7_0725200	mago nashi protein homologue, putative	PF3D7_0725200.iso1.exon3.amp1	2	0	2	0	0	Sporozoites & Blood Stages	-	+	-	-	148	0	NO	4	0.0526316
PF3D7_0725300	conserved Plasmodium protein, unknown function	PF3D7_0725300.2o2	2	1	1	0	1	Sporozoites & Blood Stages	-	-	-	-	793	0	NO	2	0.0526316
PF3D7_0726200	serine/threonine protein kinase, FIKK family	PF3D7_0726200.iso1.exon2.amp1	2	2	0	0	2	Sporozoite	-	-	-	-	845	1	NO	3	0.0526316
PF3D7_0726400	conserved Plasmodium membrane protein, unknown function	PF3D7_0726400.e1s3	2	1	1	1	0	Sporozoites & Blood Stages	-	-	-	-	4944	8	NO	5	0.0526316
PF3D7_0727700	conserved Plasmodium protein, unknown function	PF3D7_0727700.e1s1	2	2	0	0	2	Sporozoite	-	-	-	-	956	0	NO	1	0.0526316
PF3D7_0727800	cation transporting ATPase, putative	PF3D7_0727800.iso1.exon1.amp2	2	2	0	0	2	Sporozoites & Blood Stages	-	-	-	-	1918	12	NO	1	0.0526316
PF3D7_0729400	ribosome biogenesis protein BRX1, putative	PF3D7_0729400.1o1	2	1	1	0	1	Blood Stages	-	-	-	-	416	0	NO	1	0.0526316
PF3D7_0730200	AP-4 complex subunit beta, putative	PF3D7_0730200.4o4	2	2	0	0	2	Sporozoites & Blood Stages	-	-	-	-	858	0	NO	4	0.0526316
PF3D7_0730500	conserved Plasmodium protein, unknown function	PF3D7_0730500.e1s1	2	2	0	0	2	Sporozoites & Blood Stages	-	-	-	-	2773	0	NO	1	0.0526316
PF3D7_0732200	rifin	PF3D7_0732200.iso1.exon2.amp1	2	1	1	1	0	No MS data	-	-	-	-	366	3	NO	2	0.0526316
PF3D7_0732700	rifin	PF3D7_0732700.iso1.exon2.amp1	2	1	1	0	1	No MS data	-	-	-	-	359	3	YES	2	0.0526316
PF3D7_0800100	erythrocyte membrane protein 1, PfEMP1	PF3D7_0800100.iso1.exon1.amp1	2	0	2	0	0	No MS data	-	+	-	-	2120	0	NO	2	0.0526316
PF3D7_0800200	erythrocyte membrane protein 1, PfEMP1	PF3D7_0800200.e2s1	2	1	1	0	1	Sporozoites & Blood Stages	-	-	-	-	2858	0	NO	2	0.0526316
PF3D7_0802000	glutamate dehydrogenase, putative	PF3D7_0802000.e1s2	2	2	0	0	2	Sporozoites & Blood Stages	-	-	-	-	1397	0	NO	1	0.0526316
PF3D7_0803200	filament assembling protein, putative	PF3D7_0803200.iso1.exon1.amp1	2	2	0	0	2	Sporozoites & Blood Stages	-	-	-	-	728	0	NO	2	0.0526316
PF3D7_0803800	proteasome subunit beta type-4	PF3D7_0803800.e2s1	2	2	0	1	1	Sporozoites & Blood Stages	-	-	-	-	265	0	NO	2	0.0526316
PF3D7_0805300	conserved Plasmodium protein, unknown function	PF3D7_0805300.iso1.exon1.amp1	2	2	0	1	1	Blood Stages	-	-	-	-	1252	0	NO	1	0.0526316
PF3D7_0805600	PAP2-like protein, putative	PF3D7_0805600.2o2	2	1	1	0	1	No MS data	-	-	-	-	308	7	YES	1	0.0526316
PF3D7_0805700	serine/threonine protein kinase, FIKK family	PF3D7_0805700.iso1.exon1.amp2	2	2	0	0	2	Sporozoites & Blood Stages	-	-	-	-	1457	0	NO	2	0.0526316
PF3D7_0806500	DnaJ protein, putative	PF3D7_0806500.e1s1	2	1	1	0	1	Sporozoites & Blood Stages	-	-	-	-	675	0	NO	1	0.0526316
PF3D7_0806600	kinesin-like protein, putative	PF3D7_0806600.e2s1	2	1	1	1	0	Sporozoites & Blood Stages	-	-	-	-	943	0	NO	5	0.0526316
PF3D7_0806600	kinesin-like protein, putative	PF3D7_0806600.e5s1	2	1	1	0	1	Sporozoites & Blood Stages	-	-	-	-	943	0	NO	5	0.0526316
PF3D7_0808700	erythrocyte membrane protein 1, PfEMP1	PF3D7_0808700.iso1.exon1.amp1	2	1	1	1	0	Sporozoite	-	-	-	-	2231	0	NO	2	0.0526316
PF3D7_0809100	erythrocyte membrane protein 1, PfEMP1	PF3D7_0809100.iso1.exon1.amp1	2	1	1	0	1	Sporozoites & Blood Stages	-	-	-	-	2109	0	NO	2	0.0526316
PF3D7_0809100	erythrocyte membrane protein 1, PfEMP1	PF3D7_0809100.iso1.exon2.amp1	2	1	1	0	1	Sporozoites & Blood Stages	-	-	-	-	2109	0	NO	2	0.0526316
PF3D7_0811700	conserved Plasmodium protein, unknown function	PF3D7_0811700.iso1.exon1.amp2_seg1	2	2	0	0	2	Sporozoites & Blood Stages	-	-	-	-	1222	2	NO	1	0.0526316
PF3D7_0812100	conserved protein, unknown function	PF3D7_0812100.e1s3	2	2	0	1	1	Sporozoites & Blood Stages	-	-	-	-	2651	2	NO	1	0.0526316
PF3D7_0813300	conserved Plasmodium protein, unknown function	PF3D7_0813300.e2s1	2	0	2	0	0	Sporozoites & Blood Stages	-	+	-	-	315	0	NO	2	0.0526316
PF3D7_0817700	rhoptry neck protein 5	PF3D7_0817700.iso1.exon17.amp1	2	1	1	0	1	Sporozoites & Blood Stages	-	-	-	-	1156	0	NO	31	0.0526316
PF3D7_0820600	conserved Plasmodium membrane protein, unknown function	PF3D7_0820600.1o3	2	0	2	0	0	Blood Stages	-	+	-	-	455	4	YES	3	0.0526316
PF3D7_0821400	conserved Plasmodium protein, unknown function	PF3D7_0821400.e2s1	2	1	1	0	1	Sporozoites & Blood Stages	-	-	-	-	124	0	NO	2	0.0526316
PF3D7_0821500	ribosomal RNA small subunit methyltransferase NEP1, putative	PF3D7_0821500.1o1	2	2	0	1	1	Blood Stages	-	-	-	-	279	0	NO	1	0.0526316
PF3D7_0822200	phosphorylated CTD interacting factor 1 WW domain-containing protein, putative	PF3D7_0822200.3o4	2	1	1	0	1	Blood Stages	-	-	-	-	1510	8	NO	3	0.0526316
PF3D7_0823300	histone acetyltransferase GCN5	PF3D7_0823300 (renamed, has duplicates)	2	0	2	0	0	Sporozoites & Blood Stages	-	+	-	-	1465	0	NO	4	0.0526316
PF3D7_0823400	alpha/beta hydrolase, putative	PF3D7_0823400.2o5	2	1	1	0	1	No MS data	-	-	-	-	494	0	NO	5	0.0526316
PF3D7_0824200	conserved Plasmodium protein, unknown function	PF3D7_0824200.iso1.exon1.amp1	2	1	1	0	1	Blood Stages	-	-	-	-	1124	0	NO	3	0.0526316
PF3D7_0824400	nucleoside transporter 2	PF3D7_0824400.1o1	2	1	1	0	1	Blood Stages	-	-	-	-	585	10	NO	1	0.0526316
PF3D7_0824900	conserved Plasmodium protein, unknown function	PF3D7_0824900.iso1.exon1.amp1	2	2	0	0	2	Blood Stages	-	-	-	-	978	0	NO	1	0.0526316
PF3D7_0826400	dehydrodolichyl diphosphate synthetase, putative	PF3D7_0826400.iso1.exon6.amp1	2	1	1	0	1	No MS data	-	-	-	-	317	0	NO	8	0.0526316
PF3D7_0826500	ubiquitin conjugation factor E4 B, putative	PF3D7_0826500.e1s1	2	2	0	0	2	Sporozoites & Blood Stages	-	-	-	-	1326	0	NO	1	0.0526316
PF3D7_0827100	translation initiation factor IF-2, putative	PF3D7_0827100.s2	2	2	0	0	2	Sporozoites & Blood Stages	-	-	-	-	1397	0	NO	1	0.0526316
PF3D7_0827600	conserved Plasmodium protein, unknown function	PF3D7_0827600.2o2	2	2	0	0	2	Sporozoite	-	-	-	-	1684	0	YES	2	0.0526316
PF3D7_0828700	conserved Plasmodium protein, unknown function	PF3D7_0828700.iso1.exon1.amp2	2	2	0	0	2	Blood Stages	-	-	-	-	1033	0	NO	1	0.0526316
PF3D7_0831100	surface-associated interspersed protein 8.1 (SURFIN 8.1)	PF3D7_0831100.iso1.exon2.amp1	2	1	1	0	1	No MS data	-	-	-	-	1921	1	NO	3	0.0526316
PF3D7_0831100	surface-associated interspersed protein 8.1 (SURFIN 8.1)	PF3D7_0831100.iso1.exon3.amp1	2	1	1	0	1	No MS data	-	-	-	-	1921	1	NO	3	0.0526316
PF3D7_0832000	stevor	PF3D7_0832000.iso1.exon3.amp1	2	1	1	0	1	No MS data	-	-	-	-	303	1	YES	2	0.0526316
PF3D7_0832500	rifin	PF3D7_0832500.iso1.exon3.amp1	2	1	1	0	1	Blood Stages	-	-	-	-	326	1	YES	2	0.0526316
PF3D7_0900200	rifin	PF3D7_0900200.e2s1	2	2	0	0	2	Sporozoite	-	-	-	-	376	1	NO	2	0.0526316
PF3D7_0901300	rifin	PF3D7_0901300.iso1.exon2.amp1	2	2	0	1	1	No MS data	-	-	-	-	378	1	NO	2	0.0526316
PF3D7_0901500	rifin	PF3D7_0901500.iso1.exon2.amp1	2	1	1	1	0	No MS data	-	-	-	-	365	2	YES	2	0.0526316
PF3D7_0901800	Plasmodium exported protein, unknown function	PF3D7_0901800.2o2	2	1	1	0	1	Blood Stages	-	-	-	-	269	1	NO	2	0.0526316
PF3D7_0902400	serine/threonine protein kinase, FIKK family	PF3D7_0902400.iso1.exon2.amp1	2	2	0	1	1	No MS data	-	-	-	-	540	0	YES	3	0.0526316
PF3D7_0902600	serine/threonine protein kinase, FIKK family	PF3D7_0902600.2o3	2	1	1	0	1	No MS data	-	-	-	-	617	1	YES	3	0.0526316
PF3D7_0903300	conserved Plasmodium membrane protein, unknown function	PF3D7_0903300.iso1.exon1.amp3	2	2	0	0	2	Blood Stages	-	-	-	-	3203	6	NO	1	0.0526316
PF3D7_0905400	high molecular weight rhoptry protein 3	PF3D7_0905400.e7s1	2	1	1	0	1	Sporozoites & Blood Stages	-	-	-	-	897	0	YES	7	0.0526316
PF3D7_0905900	coatomer subunit beta, putative	PF3D7_0905900.iso1.exon1.amp1	2	1	1	0	1	Sporozoites & Blood Stages	-	-	-	-	1010	0	NO	1	0.0526316
PF3D7_0908500	conserved Plasmodium protein, unknown function	PF3D7_0908500.e4s1	2	1	1	1	0	Sporozoites & Blood Stages	-	-	-	-	1993	0	NO	18	0.0526316
PF3D7_0909900	helicase SKI2W, putative	PF3D7_0909900.iso1.exon1.amp2	2	2	0	0	2	Sporozoites & Blood Stages	-	-	-	-	1373	0	NO	1	0.0526316
PF3D7_0910400	selenide water dikinase, putative	PF3D7_0910400.iso1.exon1.amp2_seg1	2	2	0	0	2	Blood Stages	-	-	-	-	1193	0	NO	1	0.0526316
PF3D7_0912900	26S proteasome regulatory subunit RPN8, putative	PF3D7_0912900.e2s1	2	0	2	0	0	Sporozoites & Blood Stages	-	+	-	-	338	0	NO	2	0.0526316
PF3D7_0914900	BSD-domain protein, putative	PF3D7_0914900.1o1	2	0	2	0	0	Sporozoites & Blood Stages	-	+	-	-	709	0	NO	1	0.0526316
PF3D7_0916000	major facilitator superfamily domain-containing protein, putative	PF3D7_0916000.iso1.exon4.amp2	2	1	1	0	1	Sporozoites & Blood Stages	-	-	-	-	1379	11	NO	4	0.0526316
PF3D7_0918600	ATP-dependent DNA helicase Q1	PF3D7_0918600.iso1.exon1.amp1	2	2	0	0	2	Blood Stages	-	-	-	-	728	0	NO	1	0.0526316
PF3D7_0920500	ADP-ribosylation factor, putative	PF3D7_0920500.iso1.exon1.amp1	2	2	0	1	1	Sporozoites & Blood Stages	-	-	-	-	191	0	NO	5	0.0526316
PF3D7_0921900	conserved Plasmodium protein, unknown function	PF3D7_0921900.iso1.exon1.amp1	2	2	0	0	2	Sporozoites & Blood Stages	-	-	-	-	248	0	NO	1	0.0526316
PF3D7_0923000	DNA-directed RNA polymerase II subunit RPB3, putative	PF3D7_0923000.1o1	2	1	1	0	1	Sporozoites & Blood Stages	-	-	-	-	335	0	NO	1	0.0526316
PF3D7_0923600	lipoate-protein ligase 2	PF3D7_0923600.iso1.exon1.amp1	2	2	0	0	2	No MS data	-	-	-	-	384	0	NO	1	0.0526316
PF3D7_0925900	conserved Plasmodium protein, unknown function	PF3D7_0925900.e2s1	2	0	2	0	0	Blood Stages	-	+	-	-	217	0	YES	2	0.0526316
PF3D7_0926100	protein kinase, putative	PF3D7_0926100.iso1.exon1.amp2	2	2	0	0	2	Sporozoites & Blood Stages	-	-	-	-	3178	0	NO	1	0.0526316
PF3D7_0926500	conserved Plasmodium protein, unknown function	PF3D7_0926500.iso1.exon1.amp2	2	1	1	0	1	Sporozoites & Blood Stages	-	-	-	-	1922	2	NO	1	0.0526316
PF3D7_0930300	merozoite surface protein 1	PF3D7_0930300.s1	2	1	1	0	1	Sporozoites & Blood Stages	-	-	-	-	1720	1	YES	1	0.0526316
PF3D7_0932900	conserved Plasmodium protein, unknown function	PF3D7_0932900.iso1.exon1.amp1	2	2	0	0	2	Blood Stages	-	-	-	-	158	0	NO	1	0.0526316
PF3D7_0933500	gamma-tubulin complex component, putative	PF3D7_0933500.s1	2	2	0	1	1	Blood Stages	-	-	-	-	1512	0	NO	1	0.0526316
PF3D7_0935200	vacuolar protein sorting-associated protein 33, putative	PF3D7_0935200.iso1.exon1.amp2	2	2	0	0	2	Sporozoites & Blood Stages	-	-	-	-	1147	0	NO	1	0.0526316
PF3D7_0937400	rifin	PF3D7_0937400.iso1.exon2.amp1	2	2	0	0	2	Sporozoite	-	-	-	-	359	1	YES	2	0.0526316
PF3D7_1000400	rifin	PF3D7_1000400.iso1.exon1.amp1	2	1	1	0	1	No MS data	-	-	-	-	371	1	NO	2	0.0526316
PF3D7_1001000	Plasmodium exported protein (hyp12), unknown function	PF3D7_1001000.e2s1	2	0	2	0	0	Blood Stages	-	+	-	-	231	0	YES	2	0.0526316
PF3D7_1001600	exported lipase 2	PF3D7_1001600.2o2	2	1	1	0	1	Blood Stages	-	-	-	-	763	0	NO	2	0.0526316
PF3D7_1002600	conserved Plasmodium protein, unknown function	PF3D7_1002600.1o1	2	1	1	0	1	No MS data	-	-	-	-	553	1	NO	1	0.0526316
PF3D7_1003800	U5 small nuclear ribonucleoprotein component, putative	PF3D7_1003800.e1s2	2	1	1	0	1	Sporozoites & Blood Stages	-	-	-	-	1235	0	NO	1	0.0526316
PF3D7_1007800	conserved Plasmodium protein, unknown function	PF3D7_1007800.iso1.exon1.amp2	2	2	0	0	2	Sporozoites & Blood Stages	-	-	-	-	1039	0	NO	1	0.0526316
PF3D7_1008000	histone deacetylase 2	PF3D7_1008000.s3	2	2	0	0	2	Sporozoites & Blood Stages	-	-	-	-	2379	0	NO	1	0.0526316
PF3D7_1010600	eukaryotic translation initiation factor 2 subunit beta	PF3D7_1010600.e1s1	2	1	1	0	1	Sporozoites & Blood Stages	-	-	-	-	222	0	NO	2	0.0526316
PF3D7_1011500	conserved Plasmodium membrane protein, unknown function	PF3D7_1011500.1o1	2	2	0	1	1	Sporozoites & Blood Stages	-	-	-	-	175	4	NO	1	0.0526316
PF3D7_1011700	DNA repair protein RAD23, putative	PF3D7_1011700 (renamed)	2	2	0	0	2	Sporozoites & Blood Stages	-	-	-	-	389	0	NO	1	0.0526316
PF3D7_1012500	phosphoglucomutase, putative	PF3D7_1012500.e1s1	2	1	1	0	1	Sporozoites & Blood Stages	-	-	-	-	593	0	NO	1	0.0526316
PF3D7_1013200	conserved Plasmodium protein, unknown function	PF3D7_1013200.iso1.exon1.amp1	2	1	1	0	1	Blood Stages	-	-	-	-	1064	0	NO	1	0.0526316
PF3D7_1013900	translation initiation factor eIF-2B subunit delta, putative	PF3D7_1013900.iso1.exon1.amp1	2	1	1	0	1	Blood Stages	-	-	-	-	1074	0	NO	1	0.0526316
PF3D7_1013900	translation initiation factor eIF-2B subunit delta, putative	PF3D7_1013900.iso1.exon1.amp2_seg2	2	1	1	0	1	Blood Stages	-	-	-	-	1074	0	NO	1	0.0526316
PF3D7_1014100	merozoite surface protein MSA180, putative	PF3D7_1014100.s1	2	2	0	0	2	Sporozoites & Blood Stages	-	-	-	-	1455	0	YES	1	0.0526316
PF3D7_1014600	transcriptional coactivator ADA2	PF3D7_1014600.e1s3	2	1	1	0	1	Sporozoites & Blood Stages	-	-	-	-	2578	1	NO	1	0.0526316
PF3D7_1018700	conserved Plasmodium protein, unknown function	PF3D7_1018700.iso1.exon1.amp1	2	1	1	0	1	No MS data	-	-	-	-	619	0	NO	1	0.0526316
PF3D7_1019500	conserved Plasmodium membrane protein, unknown function	PF3D7_1019500.1.6o25	2	1	1	1	0	Blood Stages	-	-	-	-	1241	10	NO	27	0.0526316
PF3D7_1020400	rRNA (cytosine-C(5))-methyltransferase, putative	PF3D7_1020400.iso1.exon1.amp1	2	1	1	0	1	Blood Stages	-	-	-	-	601	0	NO	2	0.0526316
PF3D7_1021500	ATP-dependent RNA helicase ROK1, putative	PF3D7_1021500.iso1.exon1.amp1	2	2	0	0	2	Blood Stages	-	-	-	-	680	0	NO	1	0.0526316
PF3D7_1021700	conserved Plasmodium membrane protein, unknown function	PF3D7_1021700.e2s2	2	2	0	0	2	Sporozoites & Blood Stages	-	-	-	-	6934	5	NO	5	0.0526316
PF3D7_1021700	conserved Plasmodium membrane protein, unknown function	PF3D7_1021700.e3s1	2	2	0	1	1	Sporozoites & Blood Stages	-	-	-	-	6934	5	NO	5	0.0526316
PF3D7_1022200	conserved Plasmodium membrane protein, unknown function	PF3D7_1022200.e2s1	2	1	1	0	1	No MS data	-	-	-	-	629	12	NO	3	0.0526316
PF3D7_1022200	conserved Plasmodium membrane protein, unknown function	PF3D7_1022200.e5s1	2	1	1	0	1	No MS data	-	-	-	-	629	12	NO	3	0.0526316
PF3D7_1022700	phospholipid scramblase, putative	PF3D7_1022700.1o1	2	1	1	0	1	Sporozoites & Blood Stages	-	-	-	-	275	0	NO	1	0.0526316
PF3D7_1023900	chromodomain-helicase-DNA-binding protein 1 homolog, putative	PF3D7_1023900.s3	2	1	1	0	1	Sporozoites & Blood Stages	-	-	-	-	3328	0	NO	1	0.0526316
PF3D7_1023900	chromodomain-helicase-DNA-binding protein 1 homolog, putative	PF3D7_1023900.s4	2	1	1	0	1	Sporozoites & Blood Stages	-	-	-	-	3328	0	NO	1	0.0526316
PF3D7_1024800	exported protein 3	PF3D7_1024800.e2s2	2	1	1	0	1	Sporozoites & Blood Stages	-	-	-	-	1464	2	YES	1	0.0526316
PF3D7_1025900	conserved Plasmodium protein, unknown function	PF3D7_1025900.e1s1	2	2	0	0	2	Sporozoites & Blood Stages	-	-	-	-	1331	0	NO	15	0.0526316
PF3D7_1027000	conserved Plasmodium protein, unknown function	PF3D7_1027000.iso1.exon1.amp1	2	1	1	0	1	Sporozoites & Blood Stages	-	-	-	-	1811	0	NO	1	0.0526316
PF3D7_1028000	methyltransferase, putative	PF3D7_1028000.iso1.exon2.amp1	2	1	1	1	0	No MS data	-	-	-	-	593	0	NO	13	0.0526316
PF3D7_1029200	WD repeat-containing protein, putative	PF3D7_1029200.1o1	2	2	0	0	2	Blood Stages	-	-	-	-	555	0	NO	1	0.0526316
PF3D7_1030900	ookinete surface protein P28	PF3D7_1030900.1o1	2	1	1	1	0	Blood Stages	-	-	-	-	218	0	YES	1	0.0526316
PF3D7_1031800	conserved Plasmodium protein, unknown function	PF3D7_1031800.iso1.exon1.amp1	2	0	2	0	0	Sporozoites & Blood Stages	-	+	-	-	425	0	NO	3	0.0526316
PF3D7_1036000	merozoite surface protein	PF3D7_1036000.1o1	2	1	1	0	1	Blood Stages	-	-	-	-	405	0	YES	1	0.0526316
PF3D7_1036300	duffy binding-like merozoite surface protein 2	PF3D7_1036300.1o1	2	0	2	0	0	No MS data	-	+	-	-	762	1	YES	1	0.0526316
PF3D7_1036600	conserved Plasmodium protein, unknown function, unspecified product	PF3D7_1036600.iso2.exon3.amp1	2	1	1	0	1	No MS data	-	-	-	-	220	0	NO	5	0.0526316
PF3D7_1038400	gametocyte-specific protein	PF3D7_1038400.e7s1	2	0	2	0	0	Blood Stages	-	+	-	-	9563	1	NO	2	0.0526316
PF3D7_1040200	stevor	PF3D7_1040200.iso1.exon2.amp1	2	1	1	0	1	No MS data	-	-	-	-	305	2	YES	2	0.0526316
PF3D7_1041300	erythrocyte membrane protein 1, PfEMP1	PF3D7_1041300.iso1.exon2.amp1	2	2	0	0	2	No MS data	-	-	-	-	2194	0	NO	2	0.0526316
PF3D7_1100100	erythrocyte membrane protein 1, PfEMP1	PF3D7_1100100.iso1.exon2.amp1	2	1	1	1	0	Blood Stages	-	-	-	-	2182	0	NO	2	0.0526316
PF3D7_1100500	rifin	PF3D7_1100500.iso1.exon1.amp1	2	1	1	1	0	No MS data	-	-	-	-	327	2	YES	2	0.0526316
PF3D7_1102700	early transcribed membrane protein 11.1	PF3D7_1102700.iso1.exon1.amp1	2	2	0	1	1	No MS data	-	-	-	-	91	2	YES	1	0.0526316
PF3D7_1102800	early transcribed membrane protein 11.2	PF3D7_1102800.iso1.exon1.amp1	2	1	1	0	1	Blood Stages	-	-	-	-	94	2	YES	1	0.0526316
PF3D7_1103500	CPW-WPC family protein	PF3D7_1103500.1o13	2	1	1	1	0	No MS data	-	-	-	-	583	0	YES	13	0.0526316
PF3D7_1106800	protein kinase, putative	PF3D7_1106800.iso1.exon3.amp1	2	2	0	1	1	Blood Stages	-	-	-	-	1501	0	NO	8	0.0526316
PF3D7_1107300	polyadenylate-binding protein-interacting protein 1, putative	PF3D7_1107300.s1	2	1	1	0	1	Sporozoites & Blood Stages	-	-	-	-	3334	0	NO	1	0.0526316
PF3D7_1107500	prefoldin, putative	PF3D7_1107500.iso1.exon5.amp1	2	1	1	1	0	Blood Stages	-	-	-	-	155	0	NO	5	0.0526316
PF3D7_1107600	conserved Plasmodium protein, unknown function	PF3D7_1107600.iso1.exon1.amp2	2	2	0	0	2	Blood Stages	-	-	-	-	1145	0	NO	1	0.0526316
PF3D7_1107800	AP2 domain transcription factor, putative	PF3D7_1107800.e2s1	2	2	0	0	2	Sporozoites & Blood Stages	-	-	-	-	1828	0	NO	2	0.0526316
PF3D7_1107900	mechanosensitive ion channel protein, putative	PF3D7_1107900.iso1.exon1.amp2	2	2	0	1	1	Sporozoites & Blood Stages	-	-	-	-	1812	5	NO	1	0.0526316
PF3D7_1110700	actin-like protein, putative	PF3D7_1110700.e3s1	2	2	0	1	1	Sporozoites & Blood Stages	-	-	-	-	378	0	NO	4	0.0526316
PF3D7_1110900	ES2 protein, putative	PF3D7_1110900.iso1.exon1.amp1	2	1	1	0	1	Blood Stages	-	-	-	-	579	0	NO	1	0.0526316
PF3D7_1111300	SNARE protein, putative	PF3D7_1111300.1o1	2	1	1	1	0	Sporozoites & Blood Stages	-	-	-	-	289	1	NO	1	0.0526316
PF3D7_1113000	conserved Plasmodium protein, unknown function	PF3D7_1113000.iso1.exon7.amp3	2	2	0	0	2	Sporozoites & Blood Stages	-	-	-	-	5922	0	NO	7	0.0526316
PF3D7_1113700	glyoxalase I	PF3D7_1113700.e1s1	2	2	0	1	1	Sporozoites & Blood Stages	-	-	-	-	356	0	NO	1	0.0526316
PF3D7_1115600	peptidyl-prolyl cis-trans isomerase	PF3D7_1115600.e3s1	2	1	1	1	0	Sporozoites & Blood Stages	-	-	-	-	195	0	YES	3	0.0526316
PF3D7_1117000	conserved Plasmodium membrane protein, unknown function	PF3D7_1117000.iso1.exon2.amp2_seg1	2	1	1	1	0	Sporozoite	-	-	-	-	1283	14	YES	5	0.0526316
PF3D7_1119600	ATP-dependent zinc metalloprotease FTSH, putative	PF3D7_1119600.iso1.exon1.amp2	2	2	0	0	2	Blood Stages	-	-	-	-	1052	1	NO	1	0.0526316
PF3D7_1120700	conserved Plasmodium protein, unknown function	PF3D7_1120700.iso1.exon1.amp1	2	2	0	0	2	Blood Stages	-	-	-	-	1252	0	NO	1	0.0526316
PF3D7_1122400	conserved Plasmodium protein, unknown function	PF3D7_1122400.e3s1	2	1	1	0	1	Sporozoites & Blood Stages	-	-	-	-	851	0	NO	7	0.0526316
PF3D7_1122500	conserved Plasmodium protein, unknown function	PF3D7_1122500.iso1.exon1.amp1	2	2	0	0	2	Sporozoites & Blood Stages	-	-	-	-	1956	0	NO	1	0.0526316
PF3D7_1122600	conserved Plasmodium protein, unknown function	PF3D7_1122600.2o2	2	1	1	0	1	Blood Stages	-	-	-	-	1832	0	NO	22	0.0526316
PF3D7_1122800	calcium-dependent protein kinase 6	PF3D7_1122800.e1s1	2	2	0	0	2	Sporozoites & Blood Stages	-	-	-	-	1617	0	NO	6	0.0526316
PF3D7_1122900	dynein heavy chain, putative	PF3D7_1122900.e2s5	2	1	1	0	1	Sporozoites & Blood Stages	-	-	-	-	5251	0	NO	3	0.0526316
PF3D7_1124600	ethanolamine kinase	PF3D7_1124600.e1s1	2	2	0	2	0	Sporozoites & Blood Stages	-	-	-	-	423	0	NO	1	0.0526316
PF3D7_1126000	threonine--tRNA ligase	PF3D7_1126000.e1s1	2	1	1	0	1	Sporozoites & Blood Stages	-	-	-	-	1013	0	YES	1	0.0526316
PF3D7_1128100	prefoldin subunit 5, putative	PF3D7_1128100.2o3	2	2	0	1	1	Sporozoites & Blood Stages	-	-	-	-	248	0	NO	3	0.0526316
PF3D7_1128300	ATP-dependent 6-phosphofructokinase	PF3D7_1128300.e1s1	2	1	1	1	0	Blood Stages	-	-	-	-	1570	0	NO	5	0.0526316
PF3D7_1128900	conserved Plasmodium protein, unknown function	PF3D7_1128900.e1s1	2	1	1	0	1	Sporozoites & Blood Stages	-	-	-	-	622	0	NO	4	0.0526316
PF3D7_1129800	conserved Plasmodium protein, unknown function	PF3D7_1129800.1o1	2	1	1	0	1	No MS data	-	-	-	-	282	2	NO	1	0.0526316
PF3D7_1131200	conserved Plasmodium protein, unknown function	PF3D7_1131200.iso1.exon4.amp1	2	2	0	1	1	Sporozoites & Blood Stages	-	-	-	-	381	0	NO	6	0.0526316
PF3D7_1133500	conserved Plasmodium protein, unknown function	PF3D7_1133500.iso1.exon2.amp1	2	1	1	0	1	No MS data	-	-	-	-	392	0	NO	2	0.0526316
PF3D7_1133700	FHA domain-containing protein, putative	PF3D7_1133700.iso1.exon1.amp1	2	2	0	1	1	Blood Stages	-	-	-	-	997	0	NO	2	0.0526316
PF3D7_1136100	conserved Plasmodium protein, unknown function	PF3D7_1136100.1o1	2	2	0	1	1	No MS data	-	-	-	-	602	0	YES	1	0.0526316
PF3D7_1136900	subtilisin-like protease 2	PF3D7_1136900.e2s1	2	1	1	1	0	Sporozoites & Blood Stages	-	-	-	-	1341	1	YES	2	0.0526316
PF3D7_1140700	conserved Plasmodium protein, unknown function	PF3D7_1140700.e1s1	2	2	0	1	1	Blood Stages	-	-	-	-	2275	0	NO	1	0.0526316
PF3D7_1141100	conserved Plasmodium protein, unknown function	PF3D7_1141100.e1s2	2	1	1	1	0	Blood Stages	-	-	-	-	2563	0	NO	1	0.0526316
PF3D7_1142600	60S ribosomal protein L35ae, putative	PF3D7_1142600.e2s1	2	1	1	0	1	Sporozoites & Blood Stages	-	-	-	-	140	0	NO	2	0.0526316
PF3D7_1146000	ribosome assembly protein 4, putative	PF3D7_1146000.1o1	2	1	1	0	1	Sporozoites & Blood Stages	-	-	-	-	645	0	NO	1	0.0526316
PF3D7_1146500	leucine-rich repeat protein	PF3D7_1146500.1o1	2	1	1	0	1	Sporozoites & Blood Stages	-	-	-	-	317	0	NO	1	0.0526316
PF3D7_1146700	kinesin-like protein, putative	PF3D7_1146700.iso1.exon1.amp1	2	2	0	0	2	Blood Stages	-	-	-	-	802	0	NO	9	0.0526316
PF3D7_1147300	conserved Plasmodium protein, unknown function	PF3D7_1147300.e1s2	2	0	2	0	0	Blood Stages	-	+	-	-	1361	0	NO	1	0.0526316
PF3D7_1149000	antigen 332, DBL-like protein	PF3D7_1149000.s6 (renamed)	2	0	2	0	0	Blood Stages	-	+	-	-	6093	0	NO	2	0.0526316
PF3D7_1200400	erythrocyte membrane protein 1, PfEMP1	PF3D7_1200400.iso1.exon2.amp1	2	0	2	0	0	Sporozoite	-	+	-	-	2860	0	NO	2	0.0526316
PF3D7_1201200	Plasmodium exported protein (PHISTa-like), unknown function	PF3D7_1201200.2o2	2	1	1	1	0	Blood Stages	-	-	-	-	221	1	NO	2	0.0526316
PF3D7_1202000	ATP-dependent RNA helicase, putative	PF3D7_1202000.iso1.exon7.amp1	2	2	0	0	2	Sporozoite	-	-	-	-	880	0	NO	7	0.0526316
PF3D7_1202300	dynein heavy chain, putative	PF3D7_1202300.e30s1	2	2	0	0	2	Sporozoites & Blood Stages	-	-	-	-	5718	0	NO	34	0.0526316
PF3D7_1203100	conserved Plasmodium protein, unknown function	PF3D7_1203100.iso1.exon2.amp1	2	1	1	0	1	No MS data	-	-	-	-	170	0	NO	2	0.0526316
PF3D7_1206100	IMP-specific 5'-nucleotidase, putative	PF3D7_1206100.e2s1	2	1	1	0	1	Sporozoites & Blood Stages	-	-	-	-	444	0	NO	9	0.0526316
PF3D7_1206600	DNA-directed RNA polymerase III subunit RPC2, putative	PF3D7_1206600.iso1.exon1.amp2	2	2	0	1	1	Sporozoites & Blood Stages	-	-	-	-	1450	0	NO	1	0.0526316
PF3D7_1208200	cysteine repeat modular protein 3	PF3D7_1208200.e3s2	2	1	1	0	1	Blood Stages	-	-	-	-	3525	8	NO	3	0.0526316
PF3D7_1208800	zinc finger protein, putative	PF3D7_1208800.e1s2	2	2	0	0	2	Sporozoites & Blood Stages	-	-	-	-	1180	6	NO	1	0.0526316
PF3D7_1209000	conserved Plasmodium protein, unknown function	PF3D7_1209000.iso1.exon1.amp1	2	2	0	0	2	Blood Stages	-	-	-	-	167	0	NO	2	0.0526316
PF3D7_1210100	syntaxin, Qa-SNARE family	PF3D7_1210100.1o1	2	1	1	0	1	Sporozoites & Blood Stages	-	-	-	-	310	1	NO	1	0.0526316
PF3D7_1211900	non-SERCA-type Ca2+ -transporting P-ATPase	PF3D7_1211900.e1s1	2	1	1	0	1	Sporozoites & Blood Stages	-	-	-	-	1264	8	NO	1	0.0526316
PF3D7_1211900	non-SERCA-type Ca2+ -transporting P-ATPase	PF3D7_1211900.e2s1	2	2	0	1	1	Sporozoites & Blood Stages	-	-	-	-	1264	8	NO	1	0.0526316
PF3D7_1214100	GPI ethanolamine phosphate transferase 3, putative	PF3D7_1214100.e4	2	2	0	1	1	Sporozoites & Blood Stages	-	-	-	-	1373	16	NO	4	0.0526316
PF3D7_1216500	male development gene 1	PF3D7_1216500.e1s1	2	1	1	1	0	Blood Stages	-	-	-	-	221	0	YES	1	0.0526316
PF3D7_1216900	DNA-binding chaperone, putative	PF3D7_1216900.e1s1	2	2	0	1	1	Sporozoites & Blood Stages	-	-	-	-	939	0	NO	1	0.0526316
PF3D7_1219600	aminophospholipid-transporting P-ATPase	PF3D7_1219600.iso1.exon3.amp1	2	2	0	0	2	Sporozoites & Blood Stages	-	-	-	-	1555	10	NO	4	0.0526316
PF3D7_1219600	aminophospholipid-transporting P-ATPase	PF3D7_1219600.iso1.exon3.amp2	2	1	1	0	1	Sporozoites & Blood Stages	-	-	-	-	1555	10	NO	4	0.0526316
PF3D7_1223600	conserved Plasmodium protein, unknown function	PF3D7_1223600.e2s1	2	1	1	0	1	Blood Stages	-	-	-	-	1560	2	NO	2	0.0526316
PF3D7_1223800	citrate/oxoglutarate carrier protein, putative	PF3D7_1223800.iso1.exon1.amp1_short	2	2	0	0	2	Sporozoites & Blood Stages	-	-	-	-	308	0	NO	1	0.0526316
PF3D7_1224200	BRO1 domain-containing protein, putative	PF3D7_1224200.1o5	2	2	0	1	1	Sporozoites & Blood Stages	-	-	-	-	819	0	NO	5	0.0526316
PF3D7_1225600	conserved Plasmodium protein, unknown function	PF3D7_1225600.e2s1	2	0	2	0	0	Blood Stages	-	+	-	-	781	0	NO	5	0.0526316
PF3D7_1227300	conserved Plasmodium protein, unknown function	PF3D7_1227300.e1s1	2	1	1	0	1	Sporozoites & Blood Stages	-	-	-	-	1162	1	NO	1	0.0526316
PF3D7_1227300	conserved Plasmodium protein, unknown function	PF3D7_1227300.e1s2	2	2	0	0	2	Sporozoites & Blood Stages	-	-	-	-	1162	1	NO	1	0.0526316
PF3D7_1227600	conserved Plasmodium protein, unknown function	PF3D7_1227600.iso1.exon1.amp2	2	1	1	0	1	Blood Stages	-	-	-	-	1115	0	NO	2	0.0526316
PF3D7_1228400	conserved Plasmodium protein, unknown function	PF3D7_1228400.s1	2	1	1	0	1	Sporozoites & Blood Stages	-	-	-	-	1401	0	NO	1	0.0526316
PF3D7_1229100	multidrug resistance-associated protein 2	PF3D7_1229100.s3	2	2	0	0	2	Sporozoites & Blood Stages	-	-	-	-	2108	11	NO	1	0.0526316
PF3D7_1231000	conserved Plasmodium protein, unknown function	PF3D7_1231000.iso1.exon7.amp1	2	1	1	0	1	No MS data	-	-	-	-	976	0	NO	8	0.0526316
PF3D7_1231400	amino acid transporter, putative	PF3D7_1231400.iso1.exon3.amp2	2	2	0	0	2	Blood Stages	-	-	-	-	1944	9	NO	3	0.0526316
PF3D7_1232100	60 kDa chaperonin	PF3D7_1232100.e1	2	2	0	0	2	Sporozoites & Blood Stages	-	-	-	-	718	1	YES	2	0.0526316
PF3D7_1233200	conserved Plasmodium protein, unknown function	PF3D7_1233200.iso2.exon1.amp1	2	2	0	0	2	Blood Stages	-	-	-	-	3238	0	NO	3	0.0526316
PF3D7_1235000	PIH1 domain-containing protein, putative	PF3D7_1235000.iso1.exon2.amp1	2	0	2	0	0	Blood Stages	-	+	-	-	451	0	NO	3	0.0526316
PF3D7_1237300	conserved Plasmodium protein, unknown function	PF3D7_1237300.iso1.exon2.amp1	2	1	1	0	1	Blood Stages	-	-	-	-	307	0	NO	3	0.0526316
PF3D7_1240000	3-hydroxyisobutyryl-coenzyme A hydrolase, putative	PF3D7_1240000.iso1.exon1.amp1	2	1	1	0	1	Sporozoites & Blood Stages	-	-	-	-	541	0	NO	1	0.0526316
PF3D7_1241400	RNA-binding protein, putative	PF3D7_1241400.iso1.exon1.amp2_seg2	2	1	1	0	1	Blood Stages	-	-	-	-	1991	0	NO	1	0.0526316
PF3D7_1242000	conserved Plasmodium protein, unknown function	PF3D7_1242000.1o1	2	2	0	2	0	Sporozoites & Blood Stages	-	-	-	-	531	1	YES	1	0.0526316
PF3D7_1243900	double C2-like domain-containing protein	PF3D7_1243900.iso1.exon4.amp1	2	1	1	1	0	Sporozoites & Blood Stages	-	-	-	-	1846	0	NO	6	0.0526316
PF3D7_1244100	N-alpha-acetyltransferase 15, NatA auxiliary subunit, putative	PF3D7_1244100.e3s1	2	1	1	0	1	Sporozoites & Blood Stages	-	-	-	-	1296	0	NO	5	0.0526316
PF3D7_1246300	conserved Plasmodium protein, unknown function	PF3D7_1246300.iso1.exon5.amp1	2	2	0	1	1	Sporozoites & Blood Stages	-	-	-	-	888	0	NO	10	0.0526316
PF3D7_1247500	serine/threonine protein kinase, putative	PF3D7_1247500.1o1	2	1	1	0	1	Sporozoites & Blood Stages	-	-	-	-	909	0	NO	1	0.0526316
PF3D7_1248800	conserved Plasmodium protein, unknown function	PF3D7_1248800.iso1.exon1.amp1	2	2	0	0	2	No MS data	-	-	-	-	94	0	NO	1	0.0526316
PF3D7_1250800	DNA repair protein rhp16, putative	PF3D7_1250800.e2s1	2	0	2	0	0	Sporozoites & Blood Stages	-	+	-	-	1647	0	NO	2	0.0526316
PF3D7_1250900	conserved Plasmodium protein, unknown function	PF3D7_1250900.e1s1	2	2	0	0	2	Sporozoites & Blood Stages	-	-	-	-	321	0	NO	1	0.0526316
PF3D7_1251700	tryptophan--tRNA ligase	PF3D7_1251700.2o2	2	2	0	0	2	No MS data	-	-	-	-	559	1	YES	3	0.0526316
PF3D7_1252100	rhoptry neck protein 3	PF3D7_1252100.e8s2	2	1	1	0	1	Sporozoites & Blood Stages	-	-	-	-	2215	3	YES	8	0.0526316
PF3D7_1252500	Plasmodium exported protein, unknown function	PF3D7_1252500.2o2	2	1	1	0	1	Sporozoite	-	-	-	-	394	2	NO	2	0.0526316
PF3D7_1253700	rifin	PF3D7_1253700.iso1.exon1.amp1	2	1	1	1	0	No MS data	-	-	-	-	375	2	YES	2	0.0526316
PF3D7_1254300	stevor	PF3D7_1254300.iso1.exon2.amp1	2	1	1	0	1	No MS data	-	-	-	-	302	2	YES	2	0.0526316
PF3D7_1254700	rifin	PF3D7_1254700.iso1.exon1.amp1	2	1	1	0	1	No MS data	-	-	-	-	326	1	NO	2	0.0526316
PF3D7_1255100	rifin	PF3D7_1255100.iso1.exon2.amp1	2	1	1	0	1	No MS data	-	-	-	-	350	1	NO	2	0.0526316
PF3D7_1300100	erythrocyte membrane protein 1, PfEMP1	PF3D7_1300100.iso1.exon1.amp1	2	2	0	1	1	No MS data	-	-	-	-	2162	0	NO	2	0.0526316
PF3D7_1300200	rifin	PF3D7_1300200.iso1.exon1.amp1	2	1	1	0	1	No MS data	-	-	-	-	348	1	NO	2	0.0526316
PF3D7_1301700	CX3CL1-binding protein 2	PF3D7_1301700.2o2	2	0	2	0	0	Blood Stages	-	+	-	-	245	3	YES	2	0.0526316
PF3D7_1301900	Plasmodium exported protein, unknown function	PF3D7_1301900.iso1.exon1.amp1	2	1	1	1	0	No MS data	-	-	-	-	121	1	YES	2	0.0526316
PF3D7_1302500	conserved Plasmodium protein, unknown function	PF3D7_1302500.iso1.exon3.amp1	2	2	0	0	2	Sporozoites & Blood Stages	-	-	-	-	2743	0	NO	4	0.0526316
PF3D7_1304100	DNA ligase I	PF3D7_1304100.e2s1	2	1	1	0	1	Sporozoites & Blood Stages	-	-	-	-	912	0	YES	2	0.0526316
PF3D7_1304200	CorA-like Mg2+ transporter protein, putative	PF3D7_1304200.1.1o2	2	2	0	0	2	Blood Stages	-	-	-	-	468	2	NO	4	0.0526316
PF3D7_1305300	conserved Plasmodium protein, unknown function	PF3D7_1305300.iso1.exon2.amp1	2	2	0	0	2	Sporozoites & Blood Stages	-	-	-	-	3525	0	NO	2	0.0526316
PF3D7_1306500	MORN repeat protein, putative	PF3D7_1306500.e3s3	2	1	1	0	1	Sporozoites & Blood Stages	-	-	-	-	4313	10	NO	1	0.0526316
PF3D7_1308200	carbamoyl phosphate synthetase	PF3D7_1308200.e2s2	2	2	0	0	2	Sporozoites & Blood Stages	-	-	-	-	2375	0	NO	2	0.0526316
PF3D7_1314400	conserved Plasmodium protein, unknown function	PF3D7_1314400.iso1.exon1.amp1	2	0	2	0	0	Sporozoite	-	+	-	-	122	0	NO	2	0.0526316
PF3D7_1314600	lipoate-protein ligase 1	PF3D7_1314600.iso1.exon1.amp1	2	1	1	0	1	Sporozoites & Blood Stages	-	-	-	-	408	0	NO	1	0.0526316
PF3D7_1315900	exportin-T, putative	PF3D7_1315900.iso1.exon1.amp1	2	2	0	0	2	Sporozoites & Blood Stages	-	-	-	-	1232	0	NO	4	0.0526316
PF3D7_1315900	exportin-T, putative	PF3D7_1315900.iso1.exon1.amp2	2	2	0	0	2	Sporozoites & Blood Stages	-	-	-	-	1232	0	NO	4	0.0526316
PF3D7_1316100	inositol polyphosphate kinase, putative	PF3D7_1316100.iso1.exon1.amp1_seg1	2	1	1	0	1	Blood Stages	-	-	-	-	1601	0	NO	1	0.0526316
PF3D7_1316700	conserved Plasmodium protein, unknown function	PF3D7_1316700.3o3	2	2	0	0	2	Blood Stages	-	-	-	-	623	0	YES	3	0.0526316
PF3D7_1316900	conserved Plasmodium protein, unknown function	PF3D7_1316900.iso1.exon1.amp1	2	2	0	0	2	Blood Stages	-	-	-	-	958	0	NO	1	0.0526316
PF3D7_1321300	conserved Plasmodium membrane protein, unknown function	PF3D7_1321300.e1s1	2	1	1	0	1	Blood Stages	-	-	-	-	3347	7	NO	1	0.0526316
PF3D7_1321300	conserved Plasmodium membrane protein, unknown function	PF3D7_1321300.e1s4	2	2	0	0	2	Blood Stages	-	-	-	-	3347	7	NO	1	0.0526316
PF3D7_1322700	conserved Plasmodium protein, unknown function	PF3D7_1322700.1o1	2	1	1	0	1	No MS data	-	-	-	-	318	0	NO	1	0.0526316
PF3D7_1323200	V-type proton ATPase subunit G, putative	PF3D7_1323200.e3s1	2	2	0	0	2	Sporozoites & Blood Stages	-	-	-	-	123	0	NO	3	0.0526316
PF3D7_1323500	plasmepsin V	PF3D7_1323500.1o1	2	2	0	0	2	Sporozoites & Blood Stages	-	-	-	-	590	2	YES	1	0.0526316
PF3D7_1325900	conserved Plasmodium protein, unknown function	PF3D7_1325900.e1s3	2	2	0	0	2	Sporozoites & Blood Stages	-	-	-	-	2756	0	NO	2	0.0526316
PF3D7_1327300	conserved Plasmodium protein, unknown function	PF3D7_1327300.e1s1	2	2	0	0	2	Sporozoites & Blood Stages	-	-	-	-	1795	0	NO	1	0.0526316
PF3D7_1328000	conserved Plasmodium protein, unknown function	PF3D7_1328000.iso1.exon1.amp2	2	2	0	0	2	Blood Stages	-	-	-	-	2213	0	NO	1	0.0526316
PF3D7_1328500	alpha/beta-hydrolase, putative	PF3D7_1328500.e1s1	2	0	2	0	0	Sporozoites & Blood Stages	-	+	-	-	1004	0	NO	1	0.0526316
PF3D7_1329600	conserved Plasmodium protein, unknown function	PF3D7_1329600.1o1	2	1	1	0	1	Sporozoite	-	-	-	-	301	0	NO	1	0.0526316
PF3D7_1331100	DNA polymerase theta, putative	PF3D7_1331100.iso1.exon5.amp1	2	2	0	0	2	No MS data	-	-	-	-	1244	0	NO	10	0.0526316
PF3D7_1332500	SAM-dependent RNA methyltransferase, putative	PF3D7_1332500.1o1	2	1	1	1	0	No MS data	-	-	-	-	218	0	NO	1	0.0526316
PF3D7_1332600	apurinic/apyrimidinic endonuclease Apn1, putative	PF3D7_1332600.1o1	2	1	1	0	1	Sporozoites & Blood Stages	-	-	-	-	597	1	YES	1	0.0526316
PF3D7_1333400	conserved protein, unknown function	PF3D7_1333400.1o1	2	2	0	1	1	Sporozoites & Blood Stages	-	-	-	-	238	0	NO	1	0.0526316
PF3D7_1334100	conserved Plasmodium protein, unknown function	PF3D7_1334100.1o1	2	2	0	0	2	Blood Stages	-	-	-	-	983	0	NO	1	0.0526316
PF3D7_1334200	chaperone binding protein, putative	PF3D7_1334200.e1s1	2	1	1	0	1	Sporozoites & Blood Stages	-	-	-	-	524	0	NO	1	0.0526316
PF3D7_1334400	MSP7-like protein	PF3D7_1334400.1o1	2	2	0	0	2	Blood Stages	-	-	-	-	309	0	YES	1	0.0526316
PF3D7_1337300	exoribonuclease, putative	PF3D7_1337300.1o2	2	2	0	0	2	Sporozoite	-	-	-	-	903	0	NO	2	0.0526316
PF3D7_1338200	60S ribosomal protein L6-2, putative	PF3D7_1338200.e1s1	2	0	2	0	0	Sporozoites & Blood Stages	-	+	-	-	221	0	NO	1	0.0526316
PF3D7_1339600	conserved Plasmodium protein, unknown function	PF3D7_1339600.e1s1	2	2	0	0	2	Sporozoites & Blood Stages	-	-	-	-	592	3	NO	2	0.0526316
PF3D7_1343900	U4/U6 small nuclear ribonucleoprotein PRP4, putative	PF3D7_1343900.1o1	2	1	1	0	1	Sporozoites & Blood Stages	-	-	-	-	648	0	NO	1	0.0526316
PF3D7_1346000	dynactin subunit 2, putative	PF3D7_1346000.e1s1	2	2	0	0	2	Sporozoites & Blood Stages	-	-	-	-	695	0	NO	2	0.0526316
PF3D7_1346600	conserved Plasmodium protein, unknown function	PF3D7_1346600.1o1	2	2	0	0	2	Sporozoites & Blood Stages	-	-	-	-	221	0	NO	1	0.0526316
PF3D7_1347000	WD repeat-containing protein 92, putative	PF3D7_1347000.iso1.exon1.amp1	2	0	2	0	0	Sporozoites & Blood Stages	-	+	-	-	363	0	NO	7	0.0526316
PF3D7_1347400	conserved Plasmodium protein, unknown function	PF3D7_1347400.1o1	2	1	1	0	1	Sporozoites & Blood Stages	-	-	-	-	139	2	NO	1	0.0526316
PF3D7_1348800	E1-E2 ATPase, putative	PF3D7_1348800.3o4	2	1	1	0	1	Blood Stages	-	-	-	-	1834	9	NO	5	0.0526316
PF3D7_1351700	inner membrane complex protein 1f, putative	PF3D7_1351700.iso1.exon3.amp1	2	2	0	1	1	Sporozoites & Blood Stages	-	-	-	-	1318	0	NO	3	0.0526316
PF3D7_1352700	intron-binding protein aquarius, putative	PF3D7_1352700.iso1.exon1.amp2	2	2	0	0	2	Sporozoites & Blood Stages	-	-	-	-	2533	0	NO	1	0.0526316
PF3D7_1353100	Plasmodium exported protein, unknown function	PF3D7_1353100.e2s1	2	1	1	0	1	Blood Stages	-	-	-	-	285	2	NO	2	0.0526316
PF3D7_1355700	NLI interacting factor-like phosphatase, putative	PF3D7_1355700.iso1.exon1.amp2	2	2	0	0	2	Sporozoites & Blood Stages	-	-	-	-	1288	0	NO	1	0.0526316
PF3D7_1356500	conserved Plasmodium protein, unknown function	PF3D7_1356500.2o2	2	2	0	0	2	No MS data	-	-	-	-	195	3	NO	2	0.0526316
PF3D7_1356800	serine/threonine protein kinase, putative	PF3D7_1356800.e1s2	2	2	0	0	2	Sporozoites & Blood Stages	-	-	-	-	4044	0	NO	1	0.0526316
PF3D7_1358400	conserved Plasmodium protein, unknown function	PF3D7_1358400.iso1.exon3.amp1	2	1	1	1	0	Sporozoites & Blood Stages	-	-	-	-	139	2	NO	3	0.0526316
PF3D7_1359400	CUGBP Elav-like family member 1	PF3D7_1359400.e1s1	2	1	1	0	1	Sporozoites & Blood Stages	-	-	-	-	509	0	NO	2	0.0526316
PF3D7_1359700	conserved Plasmodium protein, unknown function	PF3D7_1359700.iso1.exon1.amp2	2	2	0	0	2	Sporozoites & Blood Stages	-	-	-	-	3698	0	NO	1	0.0526316
PF3D7_1360500	guanylyl cyclase beta	PF3D7_1360500.6o14	2	0	2	0	0	Sporozoites & Blood Stages	-	+	-	-	3179	21	NO	14	0.0526316
PF3D7_1362400	calpain	PF3D7_1362400.iso1.exon1.amp3	2	2	0	0	2	Blood Stages	-	-	-	-	2048	0	NO	1	0.0526316
PF3D7_1362700	conserved Plasmodium protein, unknown function	PF3D7_1362700.iso1.exon1.amp1	2	2	0	0	2	Sporozoites & Blood Stages	-	-	-	-	2039	0	NO	1	0.0526316
PF3D7_1363200	bifunctional polynucleotide phosphatase/kinase	PF3D7_1363200.iso1.exon1.amp1	2	1	1	0	1	Blood Stages	-	-	-	-	462	0	NO	2	0.0526316
PF3D7_1363800	nuclear fusion protein, putative	PF3D7_1363800.1o13	2	1	1	0	1	Blood Stages	-	-	-	-	681	4	YES	12	0.0526316
PF3D7_1366900	conserved Plasmodium protein, unknown function	PF3D7_1366900.e3s1	2	1	1	0	1	Sporozoites & Blood Stages	-	-	-	-	685	0	NO	3	0.0526316
PF3D7_1367400	conserved Plasmodium protein, unknown function	PF3D7_1367400.iso1.exon1.amp1	2	2	0	0	2	Sporozoite	-	-	-	-	1046	0	NO	1	0.0526316
PF3D7_1367400	conserved Plasmodium protein, unknown function	PF3D7_1367400.iso1.exon1.amp2	2	2	0	0	2	Sporozoite	-	-	-	-	1046	0	NO	1	0.0526316
PF3D7_1367800	secreted ookinete protein, putative	PF3D7_1367800.iso1.exon1.amp1	2	1	1	0	1	Sporozoites & Blood Stages	-	-	-	-	1182	0	YES	1	0.0526316
PF3D7_1368300	conserved Plasmodium protein, unknown function	PF3D7_1368300.iso1.exon3.amp1	2	2	0	1	1	No MS data	-	-	-	-	230	0	NO	6	0.0526316
PF3D7_1368400	conserved Plasmodium protein, unknown function	PF3D7_1368400.iso1.exon6.amp1	2	2	0	0	2	Sporozoites & Blood Stages	-	-	-	-	320	0	NO	6	0.0526316
PF3D7_1372800	stevor	PF3D7_1372800.iso1.exon2.amp1	2	1	1	0	1	No MS data	-	-	-	-	300	2	YES	2	0.0526316
PF3D7_1400200	rifin	PF3D7_1400200.iso1.exon1.amp1	2	1	1	0	1	Sporozoite	-	-	-	-	364	1	YES	2	0.0526316
PF3D7_1400800	rifin	PF3D7_1400800.iso1.exon1.amp1	2	1	1	0	1	No MS data	-	-	-	-	316	3	YES	2	0.0526316
PF3D7_1405000	conserved Plasmodium protein, unknown function	PF3D7_1405000.iso1.exon4.amp1	2	0	2	0	0	Blood Stages	-	+	-	-	686	0	NO	5	0.0526316
PF3D7_1405400	DNA mismatch repair protein, putative	PF3D7_1405400.e3s1	2	2	0	0	2	Sporozoites & Blood Stages	-	-	-	-	1515	0	YES	4	0.0526316
PF3D7_1405400	DNA mismatch repair protein, putative	PF3D7_1405400.e4s1	2	2	0	2	0	Sporozoites & Blood Stages	-	-	-	-	1515	0	YES	4	0.0526316
PF3D7_1406600	ATP-dependent Clp protease regulatory subunit ClpC, putative	PF3D7_1406600.iso1.exon1.amp1	2	2	0	0	2	Blood Stages	-	-	-	-	1341	1	YES	1	0.0526316
PF3D7_1407400	conserved Plasmodium protein, unknown function	PF3D7_1407400.iso1.exon1.amp1	2	0	2	0	0	No MS data	-	+	-	-	194	0	NO	1	0.0526316
PF3D7_1408700	conserved protein, unknown function	PF3D7_1408700.e1s2	2	2	0	1	1	Sporozoites & Blood Stages	-	-	-	-	7182	0	NO	2	0.0526316
PF3D7_1409500	conserved Plasmodium protein, unknown function	PF3D7_1409500.iso1.exon3.amp1	2	1	1	1	0	Sporozoite	-	-	-	-	875	0	NO	3	0.0526316
PF3D7_1414900	ATP-dependent protease, putative	PF3D7_1414900.iso1.exon1.amp2	2	2	0	1	1	No MS data	-	-	-	-	1192	0	NO	1	0.0526316
PF3D7_1416200	metacaspase-like protein	PF3D7_1416200.iso1.exon1.amp3_seg1	2	2	0	1	1	Blood Stages	-	-	-	-	2280	0	NO	1	0.0526316
PF3D7_1416500	NADP-specific glutamate dehydrogenase	PF3D7_1416500.e1s1	2	1	1	0	1	Sporozoites & Blood Stages	-	-	-	-	470	0	NO	1	0.0526316
PF3D7_1419900	YTH domain-containing protein, putative	PF3D7_1419900.iso1.exon1.amp1	2	0	2	0	0	Sporozoites & Blood Stages	-	+	-	-	572	0	NO	1	0.0526316
PF3D7_1420600	pantothenate kinase 1, putative	PF3D7_1420600.iso1.exon3.amp1	2	1	1	0	1	Blood Stages	-	-	-	-	519	0	NO	3	0.0526316
PF3D7_1422500	ERAD-associated E3 ubiquitin-protein ligase HRD1	PF3D7_1422500.3o4	2	1	1	0	1	Blood Stages	-	-	-	-	510	5	YES	4	0.0526316
PF3D7_1423800	vacuolar protein sorting-associated protein 3, putative	PF3D7_1423800.iso1.exon1.amp1_seg2	2	0	2	0	0	Sporozoites & Blood Stages	-	+	-	-	1468	0	NO	3	0.0526316
PF3D7_1425600	zinc finger protein, putative	PF3D7_1425600.s2	2	1	1	0	1	Sporozoites & Blood Stages	-	-	-	-	1781	0	NO	1	0.0526316
PF3D7_1426700	phosphoenolpyruvate carboxylase	PF3D7_1426700.e1s2	2	1	1	0	1	Sporozoites & Blood Stages	-	-	-	-	1148	0	NO	1	0.0526316
PF3D7_1426800	conserved Plasmodium protein, unknown function	PF3D7_1426800.iso1.exon2.amp2_seg2	2	1	1	0	1	Blood Stages	-	-	-	-	2082	0	NO	2	0.0526316
PF3D7_1428400	WD and tetratricopeptide repeats protein 1, putative	PF3D7_1428400.iso1.exon5.amp1	2	1	1	0	1	Blood Stages	-	-	-	-	2035	0	NO	11	0.0526316
PF3D7_1430700	NADP-specific glutamate dehydrogenase	PF3D7_1430700.3o3	2	2	0	1	1	Sporozoites & Blood Stages	-	-	-	-	510	0	YES	3	0.0526316
PF3D7_1430700	NADP-specific glutamate dehydrogenase	PF3D7_1430700.e3	2	2	0	1	1	Sporozoites & Blood Stages	-	-	-	-	510	0	YES	3	0.0526316
PF3D7_1433800	conserved Plasmodium protein, unknown function	PF3D7_1433800.iso1.exon1.amp2	2	2	0	0	2	Blood Stages	-	-	-	-	2688	0	NO	1	0.0526316
PF3D7_1437400	pantothenate kinase 2, putative	PF3D7_1437400.1o1	2	1	1	0	1	Blood Stages	-	-	-	-	766	0	NO	1	0.0526316
PF3D7_1438900	thioredoxin peroxidase 1	PF3D7_1438900.e1s1	2	1	1	1	0	Sporozoites & Blood Stages	-	-	-	-	195	0	NO	1	0.0526316
PF3D7_1440000	conserved Plasmodium protein, unknown function	PF3D7_1440000.iso1.exon5.amp2_seg1	2	2	0	0	2	Blood Stages	-	-	-	-	2204	0	NO	5	0.0526316
PF3D7_1440000	conserved Plasmodium protein, unknown function	PF3D7_1440000.iso1.exon5.amp3	2	1	1	0	1	Blood Stages	-	-	-	-	2204	0	NO	5	0.0526316
PF3D7_1440400	zinc finger protein, putative	PF3D7_1440400.iso1.exon2.amp2_seg2	2	1	1	1	0	Sporozoites & Blood Stages	-	-	-	-	1280	0	NO	2	0.0526316
PF3D7_1441200	60S ribosomal protein L1, putative	PF3D7_1441200.e2	2	1	1	0	1	Sporozoites & Blood Stages	-	-	-	-	217	0	NO	2	0.0526316
PF3D7_1442400	conserved Plasmodium protein, unknown function	PF3D7_1442400.e1s2	2	2	0	0	2	Sporozoites & Blood Stages	-	-	-	-	2113	0	NO	1	0.0526316
PF3D7_1442900	protein transport protein SEC7, putative	PF3D7_1442900.s2	2	1	1	0	1	Sporozoites & Blood Stages	-	-	-	-	3384	2	NO	1	0.0526316
PF3D7_1443000	serine/threonine protein kinase	PF3D7_1443000.iso1.exon1.amp2_seg1	2	1	1	1	0	Sporozoites & Blood Stages	-	-	-	-	1268	0	NO	1	0.0526316
PF3D7_1443100	conserved Plasmodium protein, unknown function	PF3D7_1443100.1o1	2	1	1	0	1	Blood Stages	-	-	-	-	574	0	NO	1	0.0526316
PF3D7_1444100	conserved Plasmodium protein, unknown function	PF3D7_1444100.e10s1	2	0	2	0	0	Sporozoites & Blood Stages	-	+	-	-	7231	0	NO	14	0.0526316
PF3D7_1444800	fructose-bisphosphate aldolase	PF3D7_1444800.e2s1	2	2	0	0	2	Sporozoites & Blood Stages	-	-	-	-	369	0	NO	2	0.0526316
PF3D7_1450400	zinc finger protein, putative	PF3D7_1450400.iso1.exon1.amp2	2	2	0	0	2	Sporozoites & Blood Stages	-	-	-	-	1844	0	NO	2	0.0526316
PF3D7_1451600	LCCL domain-containing protein	PF3D7_1451600.e2s1	2	1	1	0	1	Sporozoites & Blood Stages	-	-	-	-	865	0	YES	2	0.0526316
PF3D7_1452000	rhoptry neck protein 2	PF3D7_1452000.s2	2	1	1	0	1	Sporozoites & Blood Stages	-	-	-	-	2189	1	YES	1	0.0526316
PF3D7_1453200	conserved Plasmodium protein, unknown function	PF3D7_1453200.iso1.exon18.amp1	2	0	2	0	0	Blood Stages	-	+	-	-	1495	0	NO	18	0.0526316
PF3D7_1453400	gamma-tubulin complex component, putative	PF3D7_1453400.iso1.exon1.amp1	2	1	1	0	1	Blood Stages	-	-	-	-	1923	0	NO	1	0.0526316
PF3D7_1453600	RAP protein, putative	PF3D7_1453600.iso1.exon2.amp2_seg1	2	1	1	0	1	Sporozoites & Blood Stages	-	-	-	-	1725	0	NO	2	0.0526316
PF3D7_1454200	conserved Plasmodium protein, unknown function	PF3D7_1454200.s1	2	1	1	0	1	No MS data	-	-	-	-	1404	2	NO	1	0.0526316
PF3D7_1454200	conserved Plasmodium protein, unknown function	PF3D7_1454200.s2	2	2	0	0	2	No MS data	-	-	-	-	1404	2	NO	1	0.0526316
PF3D7_1457900	conserved Plasmodium protein, unknown function	PF3D7_1457900.e1s2	2	2	0	1	1	Sporozoites & Blood Stages	-	-	-	-	3455	5	NO	1	0.0526316
PF3D7_1460000	biotin protein ligase, putative	PF3D7_1460000.1o1	2	0	2	0	0	Blood Stages	-	+	-	-	295	0	NO	1	0.0526316
PF3D7_1460900	apicoplast ribosomal protein S10, putative	PF3D7_1460900.iso2.exon5.amp1	2	2	0	1	1	No MS data	-	-	-	-	268	0	YES	6	0.0526316
PF3D7_1461900	valine--tRNA ligase, putative	PF3D7_1461900.e1s2	2	2	0	1	1	Sporozoites & Blood Stages	-	-	-	-	1090	0	NO	1	0.0526316
PF3D7_1462400	conserved Plasmodium protein, unknown function	PF3D7_1462400.e1s3	2	1	1	0	1	Sporozoites & Blood Stages	-	-	-	-	3322	0	NO	1	0.0526316
PF3D7_1462700	cytochrome c1 precursor, putative	PF3D7_1462700.e2s1	2	1	1	1	0	Sporozoites & Blood Stages	-	-	-	-	394	1	NO	2	0.0526316
PF3D7_1463400	DNA-directed RNA polymerase III subunit RPC4, putative	PF3D7_1463400.iso1.exon1.amp1	2	1	1	0	1	Sporozoites & Blood Stages	-	-	-	-	336	0	NO	1	0.0526316
PF3D7_1464500	conserved Plasmodium membrane protein, unknown function	PF3D7_1464500.iso1.exon1.amp3	2	2	0	0	2	Sporozoites & Blood Stages	-	-	-	-	3251	4	NO	5	0.0526316
PF3D7_1465800	dynein beta chain, putative	PF3D7_1465800.e4s2	2	1	1	1	0	Sporozoites & Blood Stages	-	-	-	-	6485	0	NO	6	0.0526316
PF3D7_1465800	dynein beta chain, putative	PF3D7_1465800.e6s1	2	2	0	2	0	Sporozoites & Blood Stages	-	-	-	-	6485	0	NO	6	0.0526316
PF3D7_1467100	DNA-3-methyladenine glycosylase, putative	PF3D7_1467100.iso1.exon1.amp1	2	1	1	1	0	Blood Stages	-	-	-	-	501	0	NO	1	0.0526316
PF3D7_1467600	conserved Plasmodium protein, unknown function	PF3D7_1467600.iso1.exon1.amp1	2	1	1	0	1	Blood Stages	-	-	-	-	2104	0	NO	2	0.0526316
PF3D7_1468400	zinc finger protein, putative	PF3D7_1468400.1o1	2	1	1	0	1	Sporozoites & Blood Stages	-	-	-	-	862	0	NO	1	0.0526316
PF3D7_1468900	conserved Plasmodium protein, unknown function	PF3D7_1468900.1o1	2	2	0	0	2	Sporozoites & Blood Stages	-	-	-	-	813	0	NO	1	0.0526316
PF3D7_1469500	conserved Plasmodium protein, unknown function	PF3D7_1469500.iso1.exon1.amp1	2	2	0	1	1	Blood Stages	-	-	-	-	687	0	NO	1	0.0526316
PF3D7_1470600	RAP protein, putative	PF3D7_1470600.2o3	2	2	0	0	2	Blood Stages	-	-	-	-	533	0	NO	2	0.0526316
PF3D7_1471600	conserved Plasmodium protein, unknown function	PF3D7_1471600.iso1.exon1.amp2	2	2	0	1	1	Blood Stages	-	-	-	-	1179	0	NO	1	0.0526316
PF3D7_1471900	conserved Plasmodium protein, unknown function	PF3D7_1471900.iso1.exon1.amp1	2	1	1	0	1	Sporozoites & Blood Stages	-	-	-	-	2128	0	NO	2	0.0526316
PF3D7_1472200	histone deacetylase, putative	PF3D7_1472200.e1s2	2	2	0	0	2	Sporozoites & Blood Stages	-	-	-	-	2251	3	NO	2	0.0526316
PF3D7_1472900	dihydroorotase, putative	PF3D7_1472900.e1s1	2	1	1	1	0	Sporozoites & Blood Stages	-	-	-	-	358	0	NO	1	0.0526316
PF3D7_1473000	conserved Plasmodium protein, unknown function	PF3D7_1473000.1o1	2	1	1	0	1	No MS data	-	-	-	-	125	1	YES	1	0.0526316
PF3D7_1473300	conserved Plasmodium protein, unknown function	PF3D7_1473300.iso1.exon1.amp1	2	2	0	0	2	Blood Stages	-	-	-	-	946	0	NO	7	0.0526316
PF3D7_1474000	probable protein, unknown function	PF3D7_1474000.iso1.exon1.amp3	2	2	0	0	2	Blood Stages	-	-	-	-	2104	2	NO	1	0.0526316
PF3D7_1474300	DNA repair metallo-beta-lactamase protein, putative	PF3D7_1474300.iso1.exon2.amp1	2	2	0	0	2	Sporozoite	-	-	-	-	860	0	NO	2	0.0526316
PF3D7_1474400	conserved Plasmodium protein, unknown function	PF3D7_1474400.iso1.exon14.amp1	2	2	0	2	0	Sporozoites & Blood Stages	-	-	-	-	2977	0	NO	16	0.0526316
PF3D7_1474500	splicing factor 3A subunit 1, putative	PF3D7_1474500.1o1	2	2	0	0	2	Sporozoites & Blood Stages	-	-	-	-	701	0	NO	1	0.0526316
PF3D7_1475400	cysteine repeat modular protein 4	PF3D7_1475400.e2s2	2	2	0	1	1	Sporozoites & Blood Stages	-	-	-	-	5906	10	YES	2	0.0526316
PF3D7_1476100	early transcribed membrane protein 14.2	PF3D7_1476100.1o1	2	1	1	1	0	No MS data	-	-	-	-	177	2	YES	1	0.0526316
PF3D7_1477000	Plasmodium exported protein (hyp17), unknown function, pseudogene	PF3D7_1477000.3o3	2	0	2	0	0	Sporozoites & Blood Stages	-	+	-	-	1012	2	NO	2	0.0526316
PF3D7_1478100	Plasmodium exported protein (hyp13), unknown function	PF3D7_1478100.2o2	2	2	0	0	2	No MS data	-	-	-	-	247	2	YES	2	0.0526316
PF3D7_1479900	stevor	PF3D7_1479900.iso1.exon2.amp1	2	2	0	2	0	No MS data	-	-	-	-	304	3	YES	2	0.0526316
PF3D7_1480000	rifin	PF3D7_1480000.iso1.exon2.amp1	2	1	1	0	1	No MS data	-	-	-	-	340	1	NO	2	0.0526316
PF3D7_0207200	iron-sulfur assembly protein, putative	PFB0320c	2	1	1	0	1	Sporozoites & Blood Stages	-	-	-	-	160	0	NO	1	0.0526316
PF3D7_0210900	conserved Plasmodium protein, unknown function	PFB0490c	2	1	1	0	1	Sporozoites & Blood Stages	-	-	-	-	284	0	NO	1	0.0526316
PF3D7_API01400	ribosomal protein L23, putative	PFC10_API0042.iso1.exon1.amp1	2	1	1	0	1	No MS data	-	-	-	-	75	0	NO	1	0.0526316
PF3D7_0511400	conserved Plasmodium protein, unknown function	PFE0565w	2	0	2	0	0	Sporozoite	-	+	-	-	381	1	YES	1	0.0526316
PF3D7_1202200	mitochondrial phosphate carrier protein	PFL0110c	2	1	1	0	1	Sporozoites & Blood Stages	-	-	-	-	324	1	NO	1	0.0526316
PF3D7_1246200	actin I	PFL2215w	2	1	1	1	0	Sporozoites & Blood Stages	-	-	-	-	376	0	NO	1	0.0526316
PF3D7_0822900	conserved Plasmodium protein, unknown function	PF08_0035	1	1	0	0	1	Blood Stages	-	-	-	-	1176	0	NO	1	0.0263158
PF3D7_0818900	heat shock protein 70	PF08_0054	1	0	1	0	0	Sporozoites & Blood Stages	-	-	-	-	677	0	NO	1	0.0263158
PF3D7_1032700	conserved Plasmodium protein, unknown function	PF10_0319	1	0	1	0	0	Sporozoites & Blood Stages	-	-	-	-	553	0	NO	1	0.0263158
PF3D7_1118600	histone acetyltransferase	PF11_0192	1	0	1	0	0	Blood Stages	-	-	-	-	608	0	NO	1	0.0263158
PF3D7_1130200	60S ribosomal protein P0	PF11_0313	1	0	1	0	0	Sporozoites & Blood Stages	-	-	-	-	316	0	NO	1	0.0263158
PF3D7_1137100	mitochondrial ribosomal protein S9 precursor, putative	PF11_0382	1	0	1	0	0	No MS data	-	-	-	-	300	0	NO	1	0.0263158
PF3D7_1142800	conserved Plasmodium protein, unknown function	PF11_0440	1	0	1	0	0	Sporozoites & Blood Stages	-	-	-	-	297	0	NO	1	0.0263158
PF3D7_1306400	26S protease regulatory subunit 10B, putative	PF13_0033	1	1	0	0	1	Sporozoites & Blood Stages	-	-	-	-	393	0	NO	1	0.0263158
PF3D7_1419700	conserved Plasmodium protein, unknown function	PF14_0191	1	0	1	0	0	Sporozoites & Blood Stages	-	-	-	-	509	0	NO	1	0.0263158
PF3D7_1420200	myosin-specific chaperone UNC, putative	PF14_0196	1	1	0	0	1	Sporozoites & Blood Stages	-	-	-	-	1245	0	NO	1	0.0263158
PF3D7_1429100	apicoplast ribosomal protein L15 precursor, putative	PF14_0270	1	0	1	0	0	No MS data	-	-	-	-	545	0	YES	1	0.0263158
PF3D7_0100200	rifin	PF3D7_0100200.iso1.exon1.amp1	1	1	0	0	1	No MS data	-	-	-	-	331	1	NO	2	0.0263158
PF3D7_0100300	erythrocyte membrane protein 1, PfEMP1	PF3D7_0100300.iso1.exon1.amp1	1	1	0	0	1	Sporozoite	-	-	-	-	1327	0	NO	2	0.0263158
PF3D7_0101600	rifin	PF3D7_0101600.iso1.exon1.amp1	1	0	1	0	0	No MS data	-	-	-	-	369	1	NO	2	0.0263158
PF3D7_0102200	ring-infected erythrocyte surface antigen	PF3D7_0102200.e1s1	1	1	0	1	0	Blood Stages	-	-	-	-	1085	0	NO	2	0.0263158
PF3D7_0103000	vacuolar protein sorting-associated protein VTA1, putative	PF3D7_0103000.iso1.exon4.amp1	1	0	1	0	0	Sporozoites & Blood Stages	-	-	-	-	259	0	NO	7	0.0263158
PF3D7_0103400	zinc-carboxypeptidase, putative	PF3D7_0103400.e1s2	1	1	0	0	1	Blood Stages	-	-	-	-	1620	0	NO	1	0.0263158
PF3D7_0103500	conserved Plasmodium protein, unknown function	PF3D7_0103500.1o7	1	1	0	0	1	No MS data	-	-	-	-	1823	1	NO	7	0.0263158
PF3D7_0105100	conserved Apicomplexan protein, unknown function	PF3D7_0105100.iso1.exon1.amp1	1	1	0	1	0	No MS data	-	-	-	-	143	0	NO	1	0.0263158
PF3D7_0105700	asparagine-rich antigen Pfa35-2	PF3D7_0105700.iso1.exon1.amp2	1	0	1	0	0	Sporozoites & Blood Stages	-	-	-	-	3063	0	NO	1	0.0263158
PF3D7_0105800	conserved Plasmodium protein, unknown function	PF3D7_0105800.iso1.exon1.amp1	1	0	1	0	0	Blood Stages	-	-	-	-	832	0	NO	2	0.0263158
PF3D7_0106700	small ribosomal subunit assembling AARP2 protein	PF3D7_0106700.s2	1	1	0	0	1	Blood Stages	-	-	-	-	1434	0	NO	1	0.0263158
PF3D7_0107800	double-strand break repair protein MRE11	PF3D7_0107800.1o2	1	0	1	0	0	Blood Stages	-	-	-	-	1233	0	NO	1	0.0263158
PF3D7_0108000	proteasome subunit beta type-3, putative	PF3D7_0108000.e1s1	1	1	0	1	0	Sporozoites & Blood Stages	-	-	-	-	218	0	NO	4	0.0263158
PF3D7_0108600	conserved Plasmodium protein, unknown function	PF3D7_0108600.iso1.exon4.amp1	1	1	0	0	1	Sporozoite	-	-	-	-	306	1	NO	6	0.0263158
PF3D7_0108600	conserved Plasmodium protein, unknown function	PF3D7_0108600.iso1.exon6.amp1	1	1	0	0	1	Sporozoite	-	-	-	-	306	1	NO	6	0.0263158
PF3D7_0109000	photosensitized INA-labeled protein PHIL1, putative	PF3D7_0109000.1o1	1	0	1	0	0	Sporozoites & Blood Stages	-	-	-	-	224	0	NO	1	0.0263158
PF3D7_0109200	cleavage and polyadenylation specificity factor subunit 5, putative	PF3D7_0109200.iso1.exon1.amp1	1	0	1	0	0	Sporozoites & Blood Stages	-	-	-	-	232	0	NO	1	0.0263158
PF3D7_0109850	phosphatidate cytidylyltransferase, putative	PF3D7_0109900.iso2.exon6.amp1_short	1	1	0	0	1	No MS data	-	-	-	-	596	14	YES	13	0.0263158
PF3D7_0110500	bromodomain protein, putative	PF3D7_0110500.e1s2	1	1	0	0	1	Sporozoites & Blood Stages	-	-	-	-	2285	0	NO	2	0.0263158
PF3D7_0110500	bromodomain protein, putative	PF3D7_0110500.e1s3	1	1	0	0	1	Sporozoites & Blood Stages	-	-	-	-	2285	0	NO	2	0.0263158
PF3D7_0110600	phosphatidylinositol-4-phosphate 5-kinase	PF3D7_0110600.e1s1	1	1	0	0	1	Sporozoites & Blood Stages	-	-	-	-	1710	0	NO	7	0.0263158
PF3D7_0110600	phosphatidylinositol-4-phosphate 5-kinase	PF3D7_0110600.e3	1	0	1	0	0	Sporozoites & Blood Stages	-	-	-	-	1710	0	NO	7	0.0263158
PF3D7_0111500	UMP-CMP kinase, putative	PF3D7_0111500.e1s1	1	1	0	0	1	Sporozoites & Blood Stages	-	-	-	-	371	1	YES	5	0.0263158
PF3D7_0111700	conserved Plasmodium protein, unknown function	PF3D7_0111700.iso1.exon1.amp1	1	1	0	0	1	No MS data	-	-	-	-	117	0	NO	1	0.0263158
PF3D7_0112000	TatD-like deoxyribonuclease	PF3D7_0112000.3o4	1	0	1	0	0	Sporozoites & Blood Stages	-	-	-	-	447	0	YES	5	0.0263158
PF3D7_0112100	conserved Plasmodium protein, unknown function	PF3D7_0112100.1o1	1	1	0	0	1	Blood Stages	-	-	-	-	163	1	YES	1	0.0263158
PF3D7_0113100	surface-associated interspersed protein 1.1 (SURFIN 1.1)	PF3D7_0113100.iso1.exon2.amp1	1	1	0	0	1	Blood Stages	-	-	-	-	1555	1	NO	2	0.0263158
PF3D7_0113100	surface-associated interspersed protein 1.1 (SURFIN 1.1)	PF3D7_0113100.iso1.exon2.amp2	1	1	0	0	1	Blood Stages	-	-	-	-	1555	1	NO	2	0.0263158
PF3D7_0113800	DBL containing protein, unknown function	PF3D7_0113800.3o4	1	0	1	0	0	Blood Stages	-	-	-	-	2900	0	NO	4	0.0263158
PF3D7_0114000	exported protein family 1	PF3D7_0114000.e2s1	1	1	0	0	1	Sporozoites & Blood Stages	-	-	-	-	1463	1	NO	2	0.0263158
PF3D7_0115000	surface-associated interspersed protein 1.3 (SURFIN 1.3)	PF3D7_0115000.e2s1	1	0	1	0	0	Sporozoite	-	-	-	-	1925	1	NO	3	0.0263158
PF3D7_0200400	stevor	PF3D7_0200400.iso1.exon1.amp1	1	0	1	0	0	No MS data	-	-	-	-	304	2	YES	2	0.0263158
PF3D7_0200700	rifin	PF3D7_0200700.iso1.exon1.amp1	1	0	1	0	0	Sporozoite	-	-	-	-	330	1	NO	2	0.0263158
PF3D7_0201000	rifin	PF3D7_0201000.iso1.exon1.amp1	1	1	0	0	1	No MS data	-	-	-	-	312	2	YES	2	0.0263158
PF3D7_0201200	rifin	PF3D7_0201200.iso1.exon2.amp1	1	1	0	1	0	Blood Stages	-	-	-	-	356	1	YES	2	0.0263158
PF3D7_0201300	stevor	PF3D7_0201300.iso1.exon2.amp1	1	0	1	0	0	No MS data	-	-	-	-	305	2	YES	2	0.0263158
PF3D7_0201500	Plasmodium exported protein (hyp9), unknown function	PF3D7_0201500.2o2	1	1	0	1	0	Blood Stages	-	-	-	-	254	2	YES	2	0.0263158
PF3D7_0201800	knob associated heat shock protein 40	PF3D7_0201800.iso1.exon1.amp1	1	0	1	0	0	Blood Stages	-	-	-	-	421	1	YES	4	0.0263158
PF3D7_0201900	erythrocyte membrane protein 3	PF3D7_0201900.e2s1	1	0	1	0	0	Blood Stages	-	-	-	-	2441	1	YES	2	0.0263158
PF3D7_0202100	liver stage associated protein 2	PF3D7_0202100.2o2	1	0	1	0	0	Sporozoites & Blood Stages	-	-	-	-	302	1	NO	2	0.0263158
PF3D7_0202200	EMP1-trafficking protein	PF3D7_0202200.2o2	1	0	1	0	0	Blood Stages	-	-	-	-	290	2	NO	2	0.0263158
PF3D7_0202600	nucleic acid binding protein, putative	PF3D7_0202600.iso2.exon1.amp2	1	1	0	0	1	Sporozoites & Blood Stages	-	-	-	-	1341	0	NO	4	0.0263158
PF3D7_0202700	octaprenyl pyrophosphate synthase	PF3D7_0202700.iso1.exon1.amp1	1	0	1	0	0	No MS data	-	-	-	-	538	0	NO	1	0.0263158
PF3D7_0203100	protein kinase, putative	PF3D7_0203100.e2s3	1	0	1	0	0	Blood Stages	-	-	-	-	2485	0	NO	1	0.0263158
PF3D7_0203400	conserved Plasmodium protein, unknown function	PF3D7_0203400.iso1.exon4.amp1	1	1	0	0	1	Sporozoites & Blood Stages	-	-	-	-	91	0	NO	4	0.0263158
PF3D7_0204200	conserved Plasmodium protein, unknown function	PF3D7_0204200.e4s1	1	1	0	1	0	Sporozoites & Blood Stages	-	-	-	-	276	1	YES	5	0.0263158
PF3D7_0204500	aspartate transaminase	PF3D7_0204500.1o1	1	1	0	0	1	Sporozoites & Blood Stages	-	-	-	-	405	0	NO	1	0.0263158
PF3D7_0204600	5'-3' exonuclease, putative	PF3D7_0204600.iso1.exon1.amp2_seg2	1	1	0	1	0	No MS data	-	-	-	-	1188	1	YES	1	0.0263158
PF3D7_0204900	2-methoxy-6-polyprenyl-1,4-benzoquinol methylase, mitochondrial, putative	PF3D7_0204900.iso1.exon2.amp1	1	1	0	1	0	Sporozoites & Blood Stages	-	-	-	-	354	0	NO	2	0.0263158
PF3D7_0205200	conserved Plasmodium protein, unknown function	PF3D7_0205200.iso1.exon1.amp1	1	1	0	0	1	Blood Stages	-	-	-	-	196	0	NO	4	0.0263158
PF3D7_0205600	conserved Plasmodium protein, unknown function	PF3D7_0205600.1o1	1	0	1	0	0	Blood Stages	-	-	-	-	635	0	NO	1	0.0263158
PF3D7_0207600	serine repeat antigen 5	PF3D7_0207600.e4s1	1	1	0	0	1	Blood Stages	-	-	-	-	997	0	YES	4	0.0263158
PF3D7_0207800	serine repeat antigen 3	PF3D7_0207800.4o4	1	1	0	0	1	Blood Stages	-	-	-	-	930	0	YES	4	0.0263158
PF3D7_0208300	conserved Plasmodium protein, unknown function	PF3D7_0208300.iso1.exon1.amp2	1	1	0	0	1	Blood Stages	-	-	-	-	1802	1	NO	1	0.0263158
PF3D7_0208900	6-cysteine protein	PF3D7_0208900.e1s2	1	1	0	1	0	Sporozoites & Blood Stages	-	-	-	-	2508	1	YES	1	0.0263158
PF3D7_0209000	6-cysteine protein	PF3D7_0209000.s1	1	0	1	0	0	Sporozoites & Blood Stages	-	-	-	-	3135	0	YES	1	0.0263158
PF3D7_0209000	6-cysteine protein	PF3D7_0209000.s3	1	1	0	1	0	Sporozoites & Blood Stages	-	-	-	-	3135	0	YES	1	0.0263158
PF3D7_0209100	phospholipase A2, putative	PF3D7_0209100.1o3	1	1	0	0	1	Sporozoites & Blood Stages	-	-	-	-	679	0	NO	3	0.0263158
PF3D7_0209100	phospholipase A2, putative	PF3D7_0209100.2o3	1	1	0	0	1	Sporozoites & Blood Stages	-	-	-	-	679	0	NO	3	0.0263158
PF3D7_0210500	conserved Plasmodium protein, unknown function	PF3D7_0210500.iso1.exon1.amp2	1	1	0	0	1	Blood Stages	-	-	-	-	1346	0	NO	1	0.0263158
PF3D7_0210700	syntaxin, Qa-SNARE family	PF3D7_0210700.1o1	1	0	1	0	0	Sporozoites & Blood Stages	-	-	-	-	314	1	NO	1	0.0263158
PF3D7_0212500	conserved Plasmodium protein, unknown function	PF3D7_0212500.iso1.exon1.amp1	1	1	0	0	1	Blood Stages	-	-	-	-	3990	2	NO	2	0.0263158
PF3D7_0213400	protein kinase 7	PF3D7_0213400.iso1.exon3.amp1	1	0	1	0	0	Sporozoites & Blood Stages	-	-	-	-	343	0	NO	4	0.0263158
PF3D7_0213600	conserved Plasmodium protein, unknown function	PF3D7_0213600.iso1.exon12.amp1	1	1	0	0	1	Blood Stages	-	-	-	-	2418	0	NO	12	0.0263158
PF3D7_0213900	conserved Plasmodium protein, unknown function	PF3D7_0213900.iso1.exon1.amp1	1	1	0	0	1	No MS data	-	-	-	-	1166	0	NO	1	0.0263158
PF3D7_0214100	protein transport protein SEC31	PF3D7_0214100.e1s2	1	1	0	0	1	Sporozoites & Blood Stages	-	-	-	-	1471	0	NO	4	0.0263158
PF3D7_0214200	mitochondrial ribosomal protein L13 precursor, putative	PF3D7_0214200.e2	1	0	1	0	0	No MS data	-	-	-	-	212	0	NO	2	0.0263158
PF3D7_0214900	rhoptry neck protein 6	PF3D7_0214900.e2s1	1	1	0	0	1	Sporozoites & Blood Stages	-	-	-	-	950	0	YES	15	0.0263158
PF3D7_0215100	RING zinc finger protein, putative	PF3D7_0215100.4o7	1	0	1	0	0	Blood Stages	-	-	-	-	298	0	NO	7	0.0263158
PF3D7_0215800	origin recognition complex subunit 5	PF3D7_0215800.e1s1	1	0	1	0	0	Blood Stages	-	-	-	-	899	0	NO	1	0.0263158
PF3D7_0216500	conserved Plasmodium protein, unknown function	PF3D7_0216500.iso1.exon2.amp2_seg2	1	0	1	0	0	Blood Stages	-	-	-	-	1643	0	NO	2	0.0263158
PF3D7_0217200	conserved Plasmodium protein, unknown function	PF3D7_0217200.iso1.exon1.amp1_seg2	1	1	0	0	1	Blood Stages	-	-	-	-	1817	0	NO	1	0.0263158
PF3D7_0217400	conserved Plasmodium protein, unknown function	PF3D7_0217400.2o2	1	1	0	0	1	No MS data	-	-	-	-	148	1	NO	2	0.0263158
PF3D7_0218100	conserved Plasmodium membrane protein, unknown function	PF3D7_0218100.1o4	1	1	0	0	1	Blood Stages	-	-	-	-	355	5	NO	4	0.0263158
PF3D7_0218600	conserved Plasmodium protein, unknown function	PF3D7_0218600.iso1.exon1.amp2	1	1	0	0	1	Sporozoites & Blood Stages	-	-	-	-	2380	0	NO	1	0.0263158
PF3D7_0219300	conserved Plasmodium protein, unknown function	PF3D7_0219300.1o1	1	1	0	0	1	No MS data	-	-	-	-	139	1	NO	1	0.0263158
PF3D7_0219600	replication factor C subunit 1, putative	PF3D7_0219600.e1s1	1	0	1	0	0	Sporozoites & Blood Stages	-	-	-	-	904	0	NO	1	0.0263158
PF3D7_0220100	DnaJ protein, putative	PF3D7_0220100.e2s1	1	1	0	0	1	Sporozoites & Blood Stages	-	-	-	-	997	1	NO	2	0.0263158
PF3D7_0220700	Plasmodium exported protein (hyp9), unknown function	PF3D7_0220700.2o2	1	1	0	0	1	No MS data	-	-	-	-	252	2	NO	2	0.0263158
PF3D7_0220800	cytoadherence linked asexual protein 2	PF3D7_0220800.9o9	1	1	0	0	1	Blood Stages	-	-	-	-	1440	0	YES	9	0.0263158
PF3D7_0221000	Plasmodium exported protein, unknown function	PF3D7_0221000.2o2	1	0	1	0	0	No MS data	-	-	-	-	302	3	YES	2	0.0263158
PF3D7_0221200	Plasmodium exported protein (hyp15), unknown function	PF3D7_0221200.2o2	1	0	1	0	0	Blood Stages	-	-	-	-	206	3	YES	2	0.0263158
PF3D7_0221400	stevor	PF3D7_0221400.iso1.exon2.amp1	1	0	1	0	0	No MS data	-	-	-	-	307	3	YES	2	0.0263158
PF3D7_0221600	Plasmodium exported protein, unknown function, pseudogene	PF3D7_0221600.1o1	1	0	1	0	0	No MS data	-	-	-	-	206	0	NO	2	0.0263158
PF3D7_0222600	rifin	PF3D7_0222600.iso1.exon2.amp1	1	1	0	0	1	No MS data	-	-	-	-	368	1	NO	2	0.0263158
PF3D7_0222800	stevor	PF3D7_0222800.iso1.exon2.amp1	1	1	0	1	0	No MS data	-	-	-	-	304	2	YES	2	0.0263158
PF3D7_0223100	rifin	PF3D7_0223100.iso1.exon2.amp1	1	1	0	1	0	No MS data	-	-	-	-	330	3	NO	2	0.0263158
PF3D7_0223300	erythrocyte membrane protein 1 (PfEMP1), exon 2	PF3D7_0223300 (renamed)	1	0	1	0	0	No MS data	-	-	-	-	431	0	YES	2	0.0263158
PF3D7_0223500	erythrocyte membrane protein 1, PfEMP1	PF3D7_0223500.iso1.exon2.amp1	1	0	1	0	0	Blood Stages	-	-	-	-	2177	0	NO	2	0.0263158
PF3D7_0300800	rifin	PF3D7_0300800.iso1.exon2.amp1	1	1	0	0	1	No MS data	-	-	-	-	321	1	YES	2	0.0263158
PF3D7_0301200	serine/threonine protein kinase, FIKK family	PF3D7_0301200.iso1.exon3.amp1_short	1	0	1	0	0	No MS data	-	-	-	-	610	0	NO	3	0.0263158
PF3D7_0301900	conserved Plasmodium protein, unknown function	PF3D7_0301900.1o1	1	1	0	0	1	No MS data	-	-	-	-	398	1	NO	1	0.0263158
PF3D7_0302600	ABC transporter B family member 4, putative	PF3D7_0302600.iso1.exon1.amp2	1	1	0	0	1	Sporozoites & Blood Stages	-	-	-	-	1365	6	YES	1	0.0263158
PF3D7_0303100	conserved Plasmodium protein, unknown function	PF3D7_0303100.iso1.exon1.amp1	1	1	0	0	1	Blood Stages	-	-	-	-	1441	0	NO	1	0.0263158
PF3D7_0303200	HAD superfamily protein, putative	PF3D7_0303200.e2s1	1	0	1	0	0	Sporozoites & Blood Stages	-	-	-	-	1162	0	NO	5	0.0263158
PF3D7_0303200	HAD superfamily protein, putative	PF3D7_0303200.e2s2	1	0	1	0	0	Sporozoites & Blood Stages	-	-	-	-	1162	0	NO	5	0.0263158
PF3D7_0303400	palmitoyltransferase DHHC1	PF3D7_0303400.1o8	1	1	0	0	1	Sporozoites & Blood Stages	-	-	-	-	616	5	NO	8	0.0263158
PF3D7_0305100	conserved Plasmodium protein, unknown function	PF3D7_0305100.e1s4	1	1	0	1	0	Sporozoites & Blood Stages	-	-	-	-	3978	2	NO	1	0.0263158
PF3D7_0305200	conserved Plasmodium protein, unknown function	PF3D7_0305200.iso1.exon1.amp2	1	0	1	0	0	Sporozoites & Blood Stages	-	-	-	-	1139	0	NO	1	0.0263158
PF3D7_0305500	conserved Plasmodium protein, unknown function	PF3D7_0305500.e1s1	1	1	0	0	1	Sporozoites & Blood Stages	-	-	-	-	3933	0	NO	1	0.0263158
PF3D7_0307400	ATP-dependent Clp protease proteolytic subunit	PF3D7_0307400.1o1	1	0	1	0	0	Sporozoites & Blood Stages	-	-	-	-	370	0	YES	1	0.0263158
PF3D7_0307500	conserved protein, unknown function	PF3D7_0307500.iso1.exon4.amp1	1	0	1	0	0	Sporozoites & Blood Stages	-	-	-	-	389	0	NO	5	0.0263158
PF3D7_0307600	conserved Plasmodium protein, unknown function	PF3D7_0307600.iso1.exon3.amp1	1	1	0	0	1	Blood Stages	-	-	-	-	746	0	NO	3	0.0263158
PF3D7_0307700	conserved Plasmodium protein, unknown function	PF3D7_0307700.e3s2	1	0	1	0	0	Blood Stages	-	-	-	-	1826	0	NO	7	0.0263158
PF3D7_0308900	splicing factor 3B subunit 1, putative	PF3D7_0308900.iso1.exon1.amp2	1	0	1	0	0	Sporozoites & Blood Stages	-	-	-	-	1386	0	NO	1	0.0263158
PF3D7_0309900	conserved Plasmodium protein, unknown function	PF3D7_0309900.iso1.exon1.amp1	1	1	0	0	1	No MS data	-	-	-	-	1673	0	NO	3	0.0263158
PF3D7_0310200	phd finger protein, putative	PF3D7_0310200.e1s1	1	1	0	0	1	Blood Stages	-	-	-	-	4550	1	NO	1	0.0263158
PF3D7_0311200	valine--tRNA ligase, putative	PF3D7_0311200.1o2	1	0	1	0	0	No MS data	-	-	-	-	1367	0	YES	2	0.0263158
PF3D7_0311400	protein kinase, putative	PF3D7_0311400.iso1.exon1.amp1	1	1	0	1	0	Blood Stages	-	-	-	-	2515	0	NO	2	0.0263158
PF3D7_0311600	dolichyl-diphosphooligosaccharide--protein glycosyltransferase subunit 1, putative	PF3D7_0311600.1o5	1	1	0	0	1	Blood Stages	-	-	-	-	702	1	YES	5	0.0263158
PF3D7_0312400	glycogen synthase kinase 3	PF3D7_0312400.2o7	1	1	0	0	1	Sporozoites & Blood Stages	-	-	-	-	440	0	NO	7	0.0263158
PF3D7_0312800	60S ribosomal protein L26, putative	PF3D7_0312800.e3s1	1	1	0	0	1	Sporozoites & Blood Stages	-	-	-	-	126	0	NO	3	0.0263158
PF3D7_0313400	conserved Plasmodium protein, unknown function	PF3D7_0313400.iso1.exon1.amp1	1	1	0	0	1	No MS data	-	-	-	-	784	0	NO	1	0.0263158
PF3D7_0313500	Ras-like G protein	PF3D7_0313500.1o1	1	0	1	0	0	Sporozoites & Blood Stages	-	-	-	-	911	0	NO	1	0.0263158
PF3D7_0313700	conserved Plasmodium protein, unknown function, unspecified product	PF3D7_0313700.iso1.exon14.amp1	1	0	1	0	0	No MS data	-	-	-	-	519	0	YES	18	0.0263158
PF3D7_0313700	conserved Plasmodium protein, unknown function, unspecified product	PF3D7_0313700.iso1.exon9.amp1	1	1	0	0	1	No MS data	-	-	-	-	519	0	YES	18	0.0263158
PF3D7_0313800	conserved Plasmodium protein, unknown function	PF3D7_0313800.5o5	1	0	1	0	0	Blood Stages	-	-	-	-	661	1	YES	7	0.0263158
PF3D7_0315100	eukaryotic translation initiation factor 4E	PF3D7_0315100.e1s1	1	0	1	0	0	Sporozoites & Blood Stages	-	-	-	-	227	0	NO	1	0.0263158
PF3D7_0315200	circumsporozoite- and TRAP-related protein	PF3D7_0315200.iso1.exon1.amp2	1	1	0	0	1	Sporozoite	-	-	-	-	2114	0	YES	1	0.0263158
PF3D7_0315900	conserved Plasmodium protein, unknown function	PF3D7_0315900.1o2	1	1	0	0	1	Sporozoite	-	-	-	-	277	0	YES	2	0.0263158
PF3D7_0316300	inorganic pyrophosphatase, inorganic pyrophosphatase, putative	PF3D7_0316300.1.e3	1	1	0	0	1	Sporozoites & Blood Stages	-	-	-	-	380	0	NO	6	0.0263158
PF3D7_0316500	kinetochore protein NUF2, putative	PF3D7_0316500.e1s1	1	1	0	0	1	Sporozoites & Blood Stages	-	-	-	-	461	0	NO	1	0.0263158
PF3D7_0317000	proteasome subunit alpha type-3, putative	PF3D7_0317000.e2s1	1	1	0	0	1	Sporozoites & Blood Stages	-	-	-	-	252	0	NO	2	0.0263158
PF3D7_0317400	DNA replication complex GINS protein, putative	PF3D7_0317400.iso1.exon1.amp1	1	1	0	0	1	Blood Stages	-	-	-	-	518	0	NO	2	0.0263158
PF3D7_0317500	kinesin-5	PF3D7_0317500.iso1.exon2.amp1	1	1	0	0	1	Blood Stages	-	-	-	-	1619	0	NO	2	0.0263158
PF3D7_0317800	26S proteasome non-ATPase regulatory subunit 9, putative	PF3D7_0317800.1o1	1	1	0	0	1	Sporozoites & Blood Stages	-	-	-	-	225	0	NO	1	0.0263158
PF3D7_0318400	conserved Plasmodium protein, unknown function	PF3D7_0318400.1o17	1	0	1	0	0	Blood Stages	-	-	-	-	591	0	NO	17	0.0263158
PF3D7_0318600	cleavage and polyadenylation specificity factor, putative	PF3D7_0318600.iso1.exon1.amp2	1	1	0	0	1	Sporozoite	-	-	-	-	1017	0	NO	1	0.0263158
PF3D7_0318800	triosephosphate isomerase, putative	PF3D7_0318800.1o4	1	1	0	0	1	Blood Stages	-	-	-	-	357	0	YES	4	0.0263158
PF3D7_0319200	endonuclease/exonuclease/phosphatase family protein, putative	PF3D7_0319200.1o1	1	0	1	0	0	Sporozoites & Blood Stages	-	-	-	-	906	1	YES	1	0.0263158
PF3D7_0319600	elongation factor 1-delta, putative	PF3D7_0319600.e3s1	1	1	0	0	1	Sporozoites & Blood Stages	-	-	-	-	156	0	NO	3	0.0263158
PF3D7_0319900	conserved Plasmodium protein, unknown function	PF3D7_0319900.1o1	1	1	0	0	1	Sporozoites & Blood Stages	-	-	-	-	314	0	NO	1	0.0263158
PF3D7_0320300	T-complex protein 1 subunit epsilon	PF3D7_0320300.e1s1	1	1	0	1	0	Sporozoites & Blood Stages	-	-	-	-	535	0	NO	1	0.0263158
PF3D7_0320400	oocyst capsule protein Cap380, putative	PF3D7_0320400.e1s1	1	1	0	1	0	Sporozoites & Blood Stages	-	-	-	-	3085	0	YES	1	0.0263158
PF3D7_0320800	ATP-dependent RNA helicase DDX6	PF3D7_0320800.e1s1	1	1	0	0	1	Sporozoites & Blood Stages	-	-	-	-	433	0	NO	2	0.0263158
PF3D7_0320800	ATP-dependent RNA helicase DDX6	PF3D7_0320800.e2s1	1	0	1	0	0	Sporozoites & Blood Stages	-	-	-	-	433	0	NO	2	0.0263158
PF3D7_0321200	UDP-N-acetylglucosamine--dolichyl-phosphate N-acetylglucosaminephosphotransferase, putative	PF3D7_0321200.7o7	1	1	0	0	1	No MS data	-	-	-	-	397	12	NO	7	0.0263158
PF3D7_0321700	conserved Plasmodium protein, unknown function	PF3D7_0321700.iso1.exon1.amp1	1	1	0	0	1	Blood Stages	-	-	-	-	1946	0	NO	5	0.0263158
PF3D7_0321700	conserved Plasmodium protein, unknown function	PF3D7_0321700.iso1.exon5.amp2	1	1	0	0	1	Blood Stages	-	-	-	-	1946	0	NO	5	0.0263158
PF3D7_0321900	cyclic amine resistance locus protein	PF3D7_0321900.1o9	1	1	0	1	0	Blood Stages	-	-	-	-	1283	7	NO	9	0.0263158
PF3D7_0321900	cyclic amine resistance locus protein	PF3D7_0321900.2o9	1	1	0	0	1	Blood Stages	-	-	-	-	1283	7	NO	9	0.0263158
PF3D7_0323400	Rh5 interacting protein	PF3D7_0323400.iso1.exon1.amp2	1	1	0	0	1	Blood Stages	-	-	-	-	1086	0	YES	1	0.0263158
PF3D7_0323600	conserved Plasmodium protein, unknown function	PF3D7_0323600.e1	1	1	0	0	1	Blood Stages	-	-	-	-	670	0	NO	3	0.0263158
PF3D7_0323700	U4/U6.U5 tri-snRNP-associated protein 1, putative	PF3D7_0323700.1o1	1	1	0	0	1	Sporozoites & Blood Stages	-	-	-	-	693	0	NO	1	0.0263158
PF3D7_0324100	Pfmc-2TM Maurer's cleft two transmembrane protein	PF3D7_0324100.2o2	1	0	1	0	0	Blood Stages	-	-	-	-	231	3	YES	2	0.0263158
PF3D7_0324400	rifin	PF3D7_0324400.iso1.exon2.amp1	1	1	0	1	0	No MS data	-	-	-	-	349	3	YES	2	0.0263158
PF3D7_0400300	rifin	PF3D7_0400300.iso1.exon1.amp1	1	0	1	0	0	Sporozoite	-	-	-	-	370	1	NO	2	0.0263158
PF3D7_0400500	rifin	PF3D7_0400500.iso1.exon2.amp1	1	1	0	0	1	No MS data	-	-	-	-	382	1	NO	2	0.0263158
PF3D7_0403300	conserved Plasmodium protein, unknown function	PF3D7_0403300.iso1.exon5.amp1	1	1	0	1	0	No MS data	-	-	-	-	152	1	YES	5	0.0263158
PF3D7_0403600	conserved Plasmodium protein, unknown function	PF3D7_0403600 (renamed, has duplicates)	1	0	1	0	0	Blood Stages	-	-	-	-	768	0	NO	2	0.0263158
PF3D7_0403600	conserved Plasmodium protein, unknown function	PF3D7_0403600.1o2	1	0	1	0	0	Blood Stages	-	-	-	-	768	0	NO	2	0.0263158
PF3D7_0403800	alpha/beta hydrolase, putative	PF3D7_0403800.iso1.exon1.amp1	1	1	0	1	0	Blood Stages	-	-	-	-	734	0	NO	2	0.0263158
PF3D7_0405400	pre-mRNA-processing-splicing factor 8, putative	PF3D7_0405400.e2s4	1	1	0	0	1	Sporozoites & Blood Stages	-	-	-	-	3136	0	NO	2	0.0263158
PF3D7_0405700	lysine decarboxylase, putative	PF3D7_0405700.iso1.exon1.amp2_seg1	1	0	1	0	0	Sporozoites & Blood Stages	-	-	-	-	2415	0	NO	1	0.0263158
PF3D7_0406000	conserved Plasmodium protein, unknown function	PF3D7_0406000.1o1	1	1	0	0	1	Blood Stages	-	-	-	-	508	0	NO	1	0.0263158
PF3D7_0406500	NYN domain-containing protein, putative	PF3D7_0406500.iso1.exon2.amp1	1	1	0	0	1	Sporozoites & Blood Stages	-	-	-	-	3211	0	NO	2	0.0263158
PF3D7_0406500	NYN domain-containing protein, putative	PF3D7_0406500.iso1.exon2.amp4	1	1	0	0	1	Sporozoites & Blood Stages	-	-	-	-	3211	0	NO	2	0.0263158
PF3D7_0408100	conserved Plasmodium protein, unknown function	PF3D7_0408100.iso1.exon1.amp2	1	1	0	0	1	Sporozoites & Blood Stages	-	-	-	-	1121	0	NO	1	0.0263158
PF3D7_0408700	perforin-like protein 1	PF3D7_0408700.e2s1	1	0	1	0	0	Sporozoite	-	-	-	-	842	0	YES	8	0.0263158
PF3D7_0408700	perforin-like protein 1	PF3D7_0408700.e5s1	1	0	1	0	0	Sporozoite	-	-	-	-	842	0	YES	8	0.0263158
PF3D7_0410400	exosome complex component RRP4, putative	PF3D7_0410400.1o1	1	0	1	0	0	Blood Stages	-	-	-	-	338	0	NO	1	0.0263158
PF3D7_0411200	conserved Plasmodium protein, unknown function	PF3D7_0411200.iso1.exon1.amp2	1	1	0	0	1	No MS data	-	-	-	-	1245	2	YES	1	0.0263158
PF3D7_0411700	conserved Plasmodium protein, unknown function	PF3D7_0411700.1o1	1	0	1	0	0	No MS data	-	-	-	-	138	0	YES	1	0.0263158
PF3D7_0411800	conserved Plasmodium protein, unknown function	PF3D7_0411800.iso1.exon1.amp2_seg2	1	1	0	0	1	Blood Stages	-	-	-	-	1928	0	NO	1	0.0263158
PF3D7_0411900	DNA polymerase alpha catalytic subunit A	PF3D7_0411900.iso1.exon2.amp2_seg2	1	0	1	0	0	Blood Stages	-	-	-	-	1912	0	NO	5	0.0263158
PF3D7_0412200	conserved Plasmodium protein, unknown function	PF3D7_0412200.1o1	1	1	0	0	1	Sporozoites & Blood Stages	-	-	-	-	332	0	NO	1	0.0263158
PF3D7_0412400	erythrocyte membrane protein 1, PfEMP1	PF3D7_0412400.iso1.exon2.amp2	1	1	0	1	0	No MS data	-	-	-	-	2209	0	NO	2	0.0263158
PF3D7_0412700	erythrocyte membrane protein 1, PfEMP1	PF3D7_0412700.iso1.exon2.amp2	1	1	0	0	1	Blood Stages	-	-	-	-	2277	0	NO	2	0.0263158
PF3D7_0413200	rifin	PF3D7_0413200.iso1.exon1.amp1	1	0	1	0	0	No MS data	-	-	-	-	376	1	YES	2	0.0263158
PF3D7_0413300	rifin	PF3D7_0413300.iso1.exon2.amp1	1	1	0	1	0	No MS data	-	-	-	-	346	1	YES	2	0.0263158
PF3D7_0414000	structural maintenance of chromosomes protein 3, putative	PF3D7_0414000.e7s1	1	1	0	0	1	Blood Stages	-	-	-	-	1193	0	NO	21	0.0263158
PF3D7_0414900	armadillo-domain containing rhoptry protein	PF3D7_0414900.e4s1	1	0	1	0	0	Sporozoites & Blood Stages	-	-	-	-	275	0	NO	11	0.0263158
PF3D7_0415000	arsenical pump-driving ATPase, putative	PF3D7_0415000.1o1	1	1	0	1	0	Sporozoites & Blood Stages	-	-	-	-	379	0	NO	1	0.0263158
PF3D7_0415200	conserved Plasmodium protein, unknown function	PF3D7_0415200.iso1.exon1.amp2	1	0	1	0	0	Blood Stages	-	-	-	-	2212	0	NO	1	0.0263158
PF3D7_0415200	conserved Plasmodium protein, unknown function	PF3D7_0415200.iso1.exon1.amp3	1	0	1	0	0	Blood Stages	-	-	-	-	2212	0	NO	1	0.0263158
PF3D7_0415400	coatomer subunit zeta, putative	PF3D7_0415400.1o1	1	1	0	0	1	Sporozoites & Blood Stages	-	-	-	-	208	0	NO	1	0.0263158
PF3D7_0415700	conserved Plasmodium protein, unknown function	PF3D7_0415700.1o1	1	1	0	0	1	Sporozoites & Blood Stages	-	-	-	-	461	0	YES	1	0.0263158
PF3D7_0416300	DNA helicase MCM9, putative	PF3D7_0416300.iso1.exon1.amp2	1	0	1	0	0	Blood Stages	-	-	-	-	1465	0	NO	1	0.0263158
PF3D7_0416400	histone acetyltransferase, putative	PF3D7_0416400.iso1.exon2.amp2	1	1	0	0	1	Sporozoites & Blood Stages	-	-	-	-	1259	0	NO	4	0.0263158
PF3D7_0416600	conserved Plasmodium protein, unknown function	PF3D7_0416600.1o1	1	0	1	0	0	No MS data	-	-	-	-	287	0	NO	1	0.0263158
PF3D7_0417400	conserved Plasmodium protein, unknown function	PF3D7_0417400.iso1.exon1.amp6_seg1	1	0	1	0	0	Sporozoites & Blood Stages	-	-	-	-	6769	2	NO	1	0.0263158
PF3D7_0418000	conserved Plasmodium protein, unknown function	PF3D7_0418000.2o10	1	1	0	0	1	Sporozoites & Blood Stages	-	-	-	-	4891	2	NO	10	0.0263158
PF3D7_0419000	conserved Plasmodium protein, unknown function	PF3D7_0419000.iso1.exon3.amp1	1	1	0	0	1	Sporozoites & Blood Stages	-	-	-	-	440	0	NO	10	0.0263158
PF3D7_0419100	conserved Plasmodium protein, unknown function	PF3D7_0419100.iso1.exon1.amp1	1	1	0	0	1	No MS data	-	-	-	-	277	0	NO	2	0.0263158
PF3D7_0419600	ran-specific GTPase-activating protein 1, putative	PF3D7_0419600.e2s1	1	1	0	0	1	Sporozoites & Blood Stages	-	-	-	-	280	0	NO	2	0.0263158
PF3D7_0419700	apical merozoite protein	PF3D7_0419700.1o1	1	0	1	0	0	Sporozoites & Blood Stages	-	-	-	-	325	0	YES	1	0.0263158
PF3D7_0420000	zinc finger protein, putative	PF3D7_0420000.s3	1	1	0	0	1	Sporozoites & Blood Stages	-	-	-	-	3370	0	NO	1	0.0263158
PF3D7_0420000	zinc finger protein, putative	PF3D7_0420000.s4	1	1	0	0	1	Sporozoites & Blood Stages	-	-	-	-	3370	0	NO	1	0.0263158
PF3D7_0420900	erythrocyte membrane protein 1, PfEMP1	PF3D7_0420900.iso1.exon1.amp1	1	1	0	0	1	Sporozoite	-	-	-	-	2201	0	NO	2	0.0263158
PF3D7_0421300	erythrocyte membrane protein 1, PfEMP1	PF3D7_0421300.iso1.exon2.amp1	1	0	1	0	0	Sporozoites & Blood Stages	-	-	-	-	2193	0	NO	2	0.0263158
PF3D7_0421700	conserved Plasmodium protein, unknown function	PF3D7_0421700.iso1.exon5.amp1	1	1	0	0	1	Blood Stages	-	-	-	-	1936	0	NO	6	0.0263158
PF3D7_0421800	conserved Plasmodium protein, unknown function	PF3D7_0421800.iso1.exon1.amp1	1	1	0	1	0	No MS data	-	-	-	-	84	0	NO	1	0.0263158
PF3D7_0422800	serpentine receptor, putative	PF3D7_0422800.1o8	1	1	0	0	1	No MS data	-	-	-	-	470	7	YES	7	0.0263158
PF3D7_0423900	probable protein, unknown function	PF3D7_0423900.iso1.exon1.amp1	1	1	0	0	1	No MS data	-	-	-	-	140	1	NO	2	0.0263158
PF3D7_0425000	Plasmodium exported protein, unknown function, pseudogene	PF3D7_0425000.5o7	1	1	0	0	1	No MS data	-	-	-	-	378	3	YES	7	0.0263158
PF3D7_0425200	Plasmodium exported protein (hyp15), unknown function	PF3D7_0425200.2o2	1	1	0	0	1	No MS data	-	-	-	-	230	2	YES	2	0.0263158
PF3D7_0425300	Plasmodium exported protein (PHISTa), unknown function, pseudogene	PF3D7_0425300.1o1	1	0	1	0	0	No MS data	-	-	-	-	232	1	YES	3	0.0263158
PF3D7_0425700	rifin	PF3D7_0425700.iso1.exon1.amp1	1	0	1	0	0	Blood Stages	-	-	-	-	324	1	NO	2	0.0263158
PF3D7_0425800	erythrocyte membrane protein 1, PfEMP1	PF3D7_0425800.iso1.exon1.amp2	1	0	1	0	0	Sporozoites & Blood Stages	-	-	-	-	3553	1	NO	2	0.0263158
PF3D7_0425900	rifin	PF3D7_0425900.iso1.exon2.amp1	1	0	1	0	0	No MS data	-	-	-	-	324	1	NO	2	0.0263158
PF3D7_0426000	erythrocyte membrane protein 1, PfEMP1	PF3D7_0426000.iso1.exon1.amp1	1	1	0	0	1	Blood Stages	-	-	-	-	2149	0	NO	2	0.0263158
PF3D7_0500100	erythrocyte membrane protein 1, PfEMP1	PF3D7_0500100.iso1.exon1.amp1	1	1	0	0	1	Sporozoites & Blood Stages	-	-	-	-	2207	0	NO	2	0.0263158
PF3D7_0500800	mature parasite-infected erythrocyte surface antigen	PF3D7_0500800.e2s1	1	0	1	0	0	Blood Stages	-	-	-	-	1434	0	NO	2	0.0263158
PF3D7_0501000	Plasmodium exported protein, unknown function	PF3D7_0501000.e2s1	1	0	1	0	0	Sporozoites & Blood Stages	-	-	-	-	260	1	NO	2	0.0263158
PF3D7_0501500	rhoptry-associated protein 3	PF3D7_0501500.e1s1	1	1	0	0	1	Blood Stages	-	-	-	-	400	1	YES	1	0.0263158
PF3D7_0501900	conserved protein, unknown function	PF3D7_0501900.iso1.exon2.amp1	1	1	0	0	1	No MS data	-	-	-	-	381	0	NO	2	0.0263158
PF3D7_0502500	conserved Plasmodium protein, unknown function	PF3D7_0502500.1o1	1	0	1	0	0	Blood Stages	-	-	-	-	594	2	YES	1	0.0263158
PF3D7_0504200	ATP-dependent RNA helicase DDX27, putative	PF3D7_0504200.1o3	1	0	1	0	0	No MS data	-	-	-	-	502	0	YES	3	0.0263158
PF3D7_0504800	conserved Plasmodium protein, unknown function	PF3D7_0504800.iso1.exon1.amp2	1	1	0	0	1	Sporozoites & Blood Stages	-	-	-	-	5639	0	NO	1	0.0263158
[truncated: 5,470 more rows]
